# Supplementary material for: Identification of the conjugative and mobilizable plasmid fragments in the plasmidome using sequence signatures
Source: Microb Genom. 2020 Oct 19;6(11):mgen000459. doi: 10.1099/mgen.0.000459 (PMC7725325; doi:10.1099/mgen.0.000459)
Supplement: Supplementary material 1 [file mgen-6-459-s001.xlsx]

## Sheet: Transmissible, training set
Accession	Description
NC_000914.2	Sinorhizobium fredii NGR234 plasmid pNGR234a, complete sequence
NC_000923.1	Acinetobacter sp. SUN resistance plasmid pRAY, complete genome
NC_001272.2	Bacillus thuringiensis serovar kurstaki str. YBT-1520 plasmid pBMB9741, complete sequence
NC_001277.1	Pediococcus pentosaceus ATCC43200 plasmid pMD136, complete sequence
NC_001371.1	Escherichia coli plasmid ColE1, complete sequence
NC_001377.1	Neisseria gonorrhoeae strain UM01 plasmid pJD1, complete sequence
NC_001380.1	Streptococcus agalactiae plasmid pLS1, complete sequence
NC_001384.1	Staphylococcus aureus plasmid pUB110, complete sequence
NC_001391.1	Staphylococcus aureus plasmid pNS1, complete sequence
NC_001393.1	Staphylococcus aureus plasmid pT181, complete sequence
NC_001520.1	Acidithiobacillus ferrooxidans pTF4.1 plasmid complete genome
NC_001621.1	Pseudomonas aeruginosa plasmid Birmingham IncP-alpha, complete sequence
NC_001705.1	Bacillus cereus plasmid pBC16, complete sequence
NC_001735.4	Enterobacter aerogenes plasmid R751, complete sequence
NC_001740.1	Escherichia coli plasmid RSF1010, complete sequence
NC_001765.1	Bacillus subtilis plasmid pTA1015, complete sequence
NC_001766.1	Bacillus subtilis plasmid pTA1060, complete sequence
NC_001767.1	Staphylococcus aureus plasmid pKH6, complete sequence
NC_001774.1	Pasteurella multocida Pm1096 plasmid pIG1, complete sequence
NC_001848.1	Salmonella enterica enterica sv Berta plasmid pBERT, complete sequence
NC_001898.1	Tatumella citrea plasmid pUCD5000, complete sequence
NC_001949.1	Lactococcus lactis DPC3147 plasmid pMRC01, complete sequence
NC_002002.1	Fusobacterium nucleatum plasmid pPA52, complete sequence
NC_002033.1	Novosphingobium aromaticivorans plasmid pNL1, complete sequence
NC_002056.1	Salmonella enterica subsp. enterica serovar Typhimurium plasmid pSC101, complete sequence
NC_002059.1	Butyrivibrio fibrisolvens plasmid pOM1, complete genome
NC_002075.1	Bacillus subtilis plasmid p1414, complete plasmid sequence
NC_002091.1	Bacillus thuringiensis sv israelensis plasmid pTX14-1, complete sequence
NC_002094.1	Marinococcus halophilus plasmid pPL1, complete sequence
NC_002096.1	Staphylococcus aureus plasmid pKH7, complete sequence
NC_002119.1	Escherichia coli K-12 P678-54 plasmid CloDF13, complete sequence
NC_002122.1	Shigella sonnei plasmid P9 DNA, complete sequence
NC_002128.1	Escherichia coli O157:H7 str. Sakai plasmid pO157, complete sequence
NC_002132.1	Flavobacterium sp. KP1 plasmid pFL1 DNA, complete sequence
NC_002134.1	Shigella flexneri 2b plasmid R100 DNA, complete sequence
NC_002137.1	Lactococcus lactis cremoris NIZO B40 plasmid pNZ4000, complete sequence
NC_002140.1	Streptococcus suis plasmid pSSU1 DNA, complete sequence
NC_002143.1	Comamonas testosteroni PtL5 cryptic plasmid pPT1, complete sequence
NC_002147.1	Agrobacterium tumefaciens MAFF301001 plasmid pTi-SAKURA, complete sequence
NC_002305.1	Salmonella typhi plasmid R27, complete sequence
NC_002377.1	Agrobacterium tumefaciens plasmid Ti, complete sequence
NC_002483.1	Escherichia coli K-12 plasmid F DNA, complete sequence
NC_002490.1	Xylella fastidiosa 9a5c plasmid pXF51, complete sequence
NC_002517.1	Staphylococcus aureus plasmid p21, complete sequence
NC_002523.4	Serratia entomophila plasmid pADAP, complete sequence
NC_002524.1	Uncultured eubacterium pIE1115 plasmid pIE1115, complete sequence
NC_002525.1	Escherichia coli K-12 plasmid R721, complete sequence
NC_002575.1	Agrobacterium rhizogenes plasmid pRi1724 DNA, complete sequence
NC_002576.1	Rhodococcus equi 103 plasmid p103, complete sequence
NC_002579.1	Aggregatibacter actinomycetemcomitans plasmid pVT745, complete sequence
NC_002630.1	Enterococcus faecalis plasmid pAM373, complete sequence
NC_002632.1	Proteus vulgaris plasmid pPvu1, complete sequence
NC_002635.1	Bifidobacterium longum KJ plasmid pKJ36, complete sequence
NC_002636.1	Dichelobacter nodosus plasmid DN1
NC_002637.1	Mannheimia haemolytica R122 plasmid pMHSCS1, complete sequence
NC_002638.1	Salmonella enterica enterica sv Choleraesuis RF-1 plasmid pKDSC50, complete sequence
NC_002650.1	Treponema denticola plasmid pTS1, complete sequence
NC_002679.1	Mesorhizobium loti MAFF303099 pMLa DNA, complete genome
NC_002682.1	Mesorhizobium loti MAFF303099 plasmid pMLb DNA, complete genome
NC_002698.1	Shigella flexneri 5a virulence plasmid pWR501, complete sequence
NC_002757.1	Streptococcus mutans UA140 plasmid pUA140, complete sequence
NC_002774.1	Staphylococcus aureus subsp. aureus Mu50 plasmid VRSAp DNA, complete sequence
NC_002776.1	Streptococcus thermophilus plasmid pER13, complete sequence
NC_002806.1	Microscilla sp. PRE1 plasmid pSD15, complete sequence
NC_002810.1	Streptococcus mutans LM7 plasmid pLM7, complete sequence
NC_003037.1	Sinorhizobium meliloti 1021 plasmid pSymA, complete sequence
NC_003064.2	Agrobacterium fabrum str. C58 plasmid At, complete sequence
NC_003065.3	Agrobacterium fabrum str. C58 plasmid Ti, complete sequence
NC_003078.1	Sinorhizobium meliloti 1021 plasmid pSymB, complete sequence
NC_003079.1	Salmonella choleraesuis 79500 plasmid pSFD10, complete sequence
NC_003099.1	Oenococcus oeni plasmid pRS3, complete sequence
NC_003122.1	Uncultured bacterium plasmid pSB102 complete genome
NC_003123.1	Aeromonas salmonicida subsp. salmonicida plasmid pRAS3.1, complete sequence
NC_003124.1	Aeromonas salmonicida plasmid pRAS3.2, complete sequence
NC_003140.1	Staphylococcus aureus subsp. aureus N315 plasmid pN315 DNA, complete sequence
NC_003201.1	Oenococcus oeni plasmid pRS2, complete sequence
NC_003213.2	Uncultured bacterium plasmid pIPO2T, complete sequence
NC_003227.1	Corynebacterium glutamicum plasmid pTET3
NC_003240.1	Nostoc sp. PCC 7120 plasmid pCC7120beta DNA, complete sequence
NC_003267.1	Nostoc sp. PCC 7120 plasmid pCC7120gamma DNA, complete sequence
NC_003270.1	Nostoc sp. PCC 7120 plasmid pCC7120epsilon DNA, complete sequence
NC_003273.1	Nostoc sp. PCC 7120 plasmid pCC7120delta DNA, complete sequence
NC_003276.1	Nostoc sp. PCC 7120 plasmid pCC7120alpha DNA, complete genome
NC_003277.2	Salmonella enterica subsp. enterica serovar Typhimurium str. LT2 plasmid pSLT, complete sequence
NC_003292.1	Salmonella enterica subsp. enterica serovar Typhimurium plasmid R46, complete sequence
NC_003350.1	Pseudomonas putida plasmid pWW0, complete sequence
NC_003384.1	Salmonella enterica subsp. enterica serovar Typhi str. CT18 plasmid pHCM1, complete sequence
NC_003430.1	Uncultured bacterium plasmid pB4, complete sequence
NC_003455.1	Salmonella enteritidis plasmid pP, complete sequence
NC_003456.1	Salmonella enteritidis plasmid pK, complete sequence
NC_003457.1	Salmonella enteritidis plasmid pC, complete sequence
NC_003905.1	Proteus vulgaris plasmid Rts1 DNA, complete sequence
NC_003922.1	Xanthomonas axonopodis pv. citri str. 306 plasmid pXAC64, complete sequence
NC_004041.2	Rhizobium etli CFN 42 plasmid symbiotic plasmid p42d, complete sequence
NC_004058.1	Haemophilus influenzae biotype aegyptius BPF plasmid pF3028, complete sequence
NC_004059.1	Bacillus thuringiensis sv entomocidus LBIT-113 plasmid pUIBI-1, complete sequence
NC_004160.1	Paracoccus pantotrophus plasmid pWKS1, complete sequence
NC_004252.1	Bifidobacterium longum DJO10A plasmid pDOJH10L, complete sequence
NC_004253.1	Bifidobacterium longum DJO10A plasmid pDOJH10S, complete sequence
NC_004308.1	Bartonella grahamii pBGR2 cryptic plasmid
NC_004319.1	Corynebacterium efficiens YS-314 plasmid pCE2 DNA, complete sequence
NC_004320.1	Corynebacterium efficiens YS-314 plasmid pCE3 DNA, complete sequence
NC_004334.1	Bacillus thuringiensis 4Q2 plasmid pTX14-2, complete sequence
NC_004335.1	Bacillus thuringiensis sv thuringiensis H1.1 plasmid pGI1, complete sequence
NC_004338.1	Aeromonas salmonicida subsp. salmonicida pAsal1 plasmid
NC_004339.1	Aeromonas salmonicida subsp. salmonicida pAsal2 plasmid
NC_004340.1	Aeromonas salmonicida subsp. salmonicida pAsal3 plasmid
NC_004443.1	Bifidobacterium longum VMKB44 plasmid pB44, complete sequence
NC_004444.1	Pseudomonas resinovorans plasmid pCAR1, complete sequence
NC_004464.2	Citrobacter freundii plasmid pCTX-M3, complete sequence
NC_004527.1	Rhodobacter blasticus plasmid pMG160 DNA, complete sequence
NC_004528.1	Leuconostoc citreum pLC22R plasmid, complete genome
NC_004535.1	Corynebacterium glutamicum plasmid pGA2, complete sequence
NC_004566.1	Lactobacillus fermentum plasmid pLME300
NC_004574.1	Ruegeria sp. PR1b plasmid pSD25, complete sequence
NC_004632.1	[Pseudomonas syringae] pv. tomato str. DC3000 plasmid pDC3000B, complete sequence
NC_004633.1	[Pseudomonas syringae] pv. tomato str. DC3000 plasmid pDC3000A, complete sequence
NC_004669.1	Enterococcus faecalis V583 plasmid pTEF1, complete sequence
NC_004671.1	Enterococcus faecalis V583 plasmid pTEF2, complete sequence
NC_004719.1	Streptomyces avermitilis MA-4680 = NBRC 14893 plasmid SAP1 DNA, complete sequence
NC_004734.1	Acidithiobacillus caldus plasmid pTC-F14 replicon, complete sequence
NC_004768.1	Bifidobacterium longum RW041 plasmid pNAC3, complete sequence
NC_004769.1	Bifidobacterium longum RW041 plasmid PNAC2, complete sequence
NC_004771.1	Pasteurella multocida plasmid pJR1, complete sequence
NC_004808.2	Streptomyces rochei plasmid pSLA2-L DNA, complete sequence
NC_004840.1	Uncultured bacterium plasmid pB10, complete sequence
NC_004846.1	Haemophilus influenzae biotype aegyptius plasmid pF3031, complete sequence
NC_004851.1	Shigella flexneri 2a str. 301 plasmid pCP301, complete sequence
NC_004854.1	Rhodococcus equi ATCC33701 plasmid pREAT701, complete sequence
NC_004923.1	Aeromonas salmonicida subsp. salmonicida strain A449 plasmid pAsa1, complete sequence
NC_004924.1	Aeromonas salmonicida subsp. salmonicida strain A449 plasmid pAsa3, complete sequence
NC_004925.1	Aeromonas salmonicida subsp. salmonicida strain A449 plasmid pAsa2, complete sequence
NC_004930.1	Lactococcus lactis cremoris P8-2-47 plasmid pBM02, complete sequence
NC_004931.1	Streptomyces sp. EN27 plasmid pEN2701, complete sequence
NC_004934.1	Streptomyces violaceoruber strain SANK95570 plasmid pSV2, complete sequence
NC_004943.1	Bifidobacterium longum NCC2705 plasmid pBLO1, complete sequence
NC_004945.1	Corynebacterium glutamicum strain ATCC31830 R-plasmid pCG4, complete sequence
NC_004950.1	Helicobacter pylori plasmid pHel4 complete sequence
NC_004954.1	Micrococcus sp. 28 plasmid pSD10, complete sequence
NC_004956.1	Pseudomonas sp. ADP atrazine catabolic plasmid pADP-1, complete sequence
NC_004958.1	Streptococcus thermophilus plasmid pSMQ172, complete sequence
NC_004961.1	Vibrio sp. 41 cryptic plasmid pPS41, complete sequence
NC_004965.1	Sinorhizobium meliloti plasmid pRm1132f, complete sequence
NC_004966.1	Lactococcus lactis lactis bv. diacetylactis DPC220 plasmid pAH82, complete sequence
NC_004973.1	Uncultured eubacterium plasmid pIE1130, complete sequence
NC_004974.1	Fusobacterium nucleatum plasmid pFN1, complete sequence
NC_004978.1	Bifidobacterium longum KJ plasmid pKJ50, complete sequence
NC_004985.1	Lactobacillus acidophilus plasmid pLA106 DNA, complete sequence
NC_004998.1	Escherichia coli plasmid p1658/97, complete sequence
NC_004999.1	Pseudomonas putida NCIB 9816-4 plasmid pDTG1, complete sequence
NC_005000.1	Enterococcus faecium U37 plasmid pRUM, complete sequence
NC_005001.1	Corynebacterium diphtheriae plasmid pNG2, complete sequence
NC_005003.1	Staphylococcus epidermidis ATCC 12228 plasmid pSE-12228-06, complete sequence
NC_005005.1	Staphylococcus epidermidis ATCC 12228 plasmid pSE-12228-04, complete sequence
NC_005006.1	Staphylococcus epidermidis ATCC 12228 plasmid pSE-12228-03, complete sequence
NC_005007.1	Staphylococcus epidermidis ATCC 12228 plasmid pSE-12228-02, complete sequence
NC_005008.1	Staphylococcus epidermidis ATCC 12228 plasmid pSE-12228-01, complete sequence
NC_005010.1	Enterococcus faecalis BFE 1071 plasmid pEF1071, complete sequence
NC_005011.1	Staphylococcus aureus plasmid pMW2, complete sequence
NC_005012.1	Campylobacter jejuni subsp. jejuni 81-176 plasmid pVir, complete sequence
NC_005013.1	Enterococcus faecalis DS5 plasmid pAMalpha1, complete sequence
NC_005014.1	Salmonella enterica subsp. enterica serovar Typhimurium plasmid R64, complete sequence
NC_005016.1	Mycobacterium avium plasmid pVT2, complete sequence
NC_005019.1	Escherichia coli LG74 plasmid pLG13, complete sequence
NC_005021.1	Streptococcus pneumoniae plasmid pSMB1, complete sequence
NC_005022.1	Streptococcus pneumoniae D39 plasmid pDP1, complete sequence
NC_005024.1	Staphylococcus aureus plasmid pSK41, complete sequence
NC_005054.1	Staphylococcus aureus plasmid pLW043, complete sequence
NC_005076.1	Staphylococcus sciuri pSCFS1 plasmid, complete sequence
NC_005088.1	Delftia acidovorans B plasmid pUO1, complete sequence
NC_005128.1	Vibrio vulnificus YJ016 plasmid pYJ016 DNA, complete genome
NC_005205.1	Pseudomonas syringae pv. syringae A2 plasmid pPSR1, complete sequence
NC_005211.1	Serratia marcescens plasmid R478, complete sequence
NC_005240.1	Xanthomonas citri plasmid pXcB, complete sequence
NC_005241.1	Ralstonia eutropha H16 megaplasmid pHG1, complete sequence
NC_005243.1	Staphylococcus aureus plasmid pC223, complete sequence
NC_005246.1	Erwinia amylovora LebB66 plasmid pEL60, complete sequence
NC_005247.1	Erwinia amylovora UTRJ2 plasmid pEU30, complete sequence
NC_005307.1	Gordonia westfalica strain DSM44215T plasmid pKB1 complete genome
NC_005308.1	Bacillus licheniformis plasmid pFL7, complete plasmid sequence
NC_005311.1	Bacillus licheniformis plasmid pFL5, complete plasmid sequence
NC_005312.1	Actinobacillus pleuropneumoniae plasmid pMS260, complete sequence
NC_005325.1	Moraxella catarrhalis mobilizable plasmid pEMCJH03, complete sequence
NC_005327.1	Escherichia coli plasmid pC15-1a, complete sequence
NC_005564.1	Staphylococcus aureus plasmid pS194, complete sequence
NC_005566.1	Staphylococcus epidermidis SK398 plasmid pSK639, complete sequence
NC_005703.1	Bacillus mycoides pBMY1 plasmid
NC_005704.1	Bacillus mycoides cryptic plasmid pBMYdx
NC_005793.2	Achromobacter denitrificans plasmid pEST4011, complete sequence
NC_005814.1	Yersinia pestis biovar Microtus str. 91001 plasmid pCRY, complete sequence
NC_005871.1	Photobacterium profundum SS9 plasmid 1
NC_005908.1	Staphylococcus aureus plasmid pE194, complete sequence
NC_005909.1	Pseudomonas alcaligenes plasmid pRA2, complete sequence
NC_005910.1	Hafnia alvei plasmid pAlvA, complete sequence
NC_005911.1	Hafnia alvei plasmid pAlvB, complete sequence
NC_005917.1	Helicobacter pylori plasmid pAL202, complete sequence
NC_005918.1	Pseudomonas syringae pv. maculicola strain ES4326 plasmid pPMA4326A, complete sequence
NC_005919.1	Pseudomonas syringae pv. maculicola strain ES4326 plasmid pPMA4326B, complete sequence
NC_005920.1	Pseudomonas syringae pv. maculicola strain ES4326 plasmid pPMA4326D, complete sequence
NC_005921.1	Pseudomonas syringae pv. maculicola strain ES4326 plasmid pPMA4326C, complete sequence
NC_005922.1	Pseudomonas syringae pv. maculicola strain ES4326 plasmid pPMA4326E, complete sequence
NC_005952.1	Lactobacillus brevis plasmid pRH45II, complete sequence
NC_005970.1	Escherichia coli cryptic plasmid pRK2, complete sequence
NC_006134.1	Campylobacter coli plasmid pCC31, complete sequence
NC_006135.1	Campylobacter jejuni subsp. jejuni 81-176 plasmid pTet, complete sequence
NC_006139.1	Desulfotalea psychrophila LSv54, large plasmid
NC_006140.1	Desulfotalea psychrophila LSv54 small plasmid
NC_006143.1	Aeromonas caviae plasmid pFBAOT6, complete sequence
NC_006154.1	Yersinia pseudotuberculosis IP32953 cryptic plasmid, complete sequence
NC_006277.2	Agrobacterium tumefaciens K84 plasmid pAgK84, complete sequence
NC_006297.1	Bacteroides fragilis YCH46 plasmid pBFY46, complete sequence
NC_006323.1	Yersinia pestis plasmid pG8786, complete sequence
NC_006352.1	Uncultured bacterium activated sludge plasmid pTB11, complete sequence
NC_006362.1	Nocardia farcinica IFM 10152 plasmid pNF1 DNA, complete sequence
NC_006363.1	Nocardia farcinica IFM 10152 plasmid pNF2 DNA, complete sequence
NC_006365.1	Legionella pneumophila str. Paris plasmid pLPP, complete sequence
NC_006366.1	Legionella pneumophila str. Lens plasmid pLPL, complete sequence
NC_006374.1	Bartonella grahamii cryptic plasmid pBRG1
NC_006377.1	Lactobacillus plantarum WCFS1 plasmid pWCFS103, complete sequence
NC_006385.1	Uncultured bacterium activated sludge plasmid pRSB101, complete sequence
NC_006388.1	Uncultured bacterium plasmid pB3 complete genome
NC_006393.1	Haloarcula marismortui ATCC 43049 plasmid pNG500, complete sequence
NC_006399.1	Lactobacillus plantarum BIFI-38 plasmid pPB1, complete sequence
NC_006400.1	Spiroplasma kunkelii CR2-3x plasmid pSKU146, complete sequence
NC_006525.1	Cupriavidus metallidurans CH34 plasmid pMOL28, complete sequence
NC_006529.1	Lactobacillus salivarius UCC118 plasmid pSF118-20, complete sequence
NC_006530.1	Lactobacillus salivarius UCC118 plasmid pSF118-44, complete sequence
NC_006571.1	Streptomyces albulus plasmid pNO33 DNA, complete sequence
NC_006629.2	Staphylococcus aureus subsp. aureus COL plasmid pT181, complete genome
NC_006663.1	Staphylococcus epidermidis RP62A plasmid pSERP, complete sequence
NC_006671.1	Escherichia coli A2363 plasmid pAPEC-O2-R, complete sequence
NC_006672.1	Gluconobacter oxydans 621H plasmid pGOX1, complete sequence
NC_006674.1	Gluconobacter oxydans 621H plasmid pGOX3, complete sequence
NC_006821.1	Bacillus thuringiensis sv darmstadiensis INTA 14-4 plasmid pBMBt1, complete sequence
NC_006824.1	Azoarcus sp. EbN1 plasmid 2
NC_006825.1	Bacillus subtilis plasmid pBS608, complete sequence
NC_006827.2	Enterococcus faecalis plasmid pCF10, complete sequence
NC_006828.1	Haemophilus parasuis HS1543 plasmid pHS-Tet, complete sequence
NC_006830.1	Achromobacter xylosoxidans A8 plasmid pA81, complete sequence
NC_006842.1	Vibrio fischeri ES114 plasmid pES100, complete sequence
NC_006843.1	Bifidobacterium longum plasmid pTB6, complete sequence
NC_006855.1	Salmonella enterica subsp. enterica serovar Choleraesuis str. SC-B67 plasmid pSCV50, complete sequence
NC_006856.1	Salmonella enterica subsp. enterica serovar Choleraesuis str. SC-B67 plasmid pSC138, complete sequence
NC_006868.1	Pasteurella multocida 6647 plasmid pCCK647, complete sequence
NC_006869.1	Bacillus mycoides pSin9.7 plasmid
NC_006870.1	Bacillus mycoides pDx14.2 plasmid
NC_006871.1	Staphylococcus lentus plasmid pSTE2, complete sequence
NC_006873.1	Bacteroides fragilis NCTC 9343 pBF9343 plasmid complete sequence
NC_006877.1	Acinetobacter baumannii 19606 plasmid pMAC, complete sequence
NC_006881.1	Escherichia coli plasmid pColK-K235, complete sequence
NC_006904.1	Oenococcus oeni M1 plasmid pOM1, complete sequence
NC_006907.1	Leptospirillum ferrooxidans plasmid p49879.1, complete sequence
NC_006909.1	Leptospirillum ferrooxidans ATCC 49879 plasmid p49879.2, complete sequence
NC_006911.1	Streptomyces sp. F11 plasmid pFP11, complete sequence
NC_006912.1	Streptomyces sp. FQ1 plasmid pFP1, complete sequence
NC_006968.1	Neisseria lactamica plasmid pNL01, complete sequence
NC_006976.1	Mannheimia haemolytica 3259 plasmid pCCK3259, complete sequence
NC_006977.1	Staphylococcus aureus plasmid pC221, complete sequence
NC_006994.1	Pasteurella multocida 381 plasmid pCCK381, complete sequence
NC_006997.1	Bifidobacterium longum plasmid pMG1, complete sequence
NC_007097.1	Actinobacillus porcitonsillarum pKMA757 plasmid
NC_007098.1	Actinobacillus pleuropneumoniae pKMA2425 plasmid
NC_007099.1	Actinobacillus pleuropneumoniae plasmid pPSAS1522
NC_007100.1	Pseudomonas aeruginosa plasmid Rms149, complete sequence
NC_007104.1	Bacillus cereus E33L plasmid pE33L5, complete sequence
NC_007105.1	Bacillus cereus E33L plasmid pE33L54, complete sequence
NC_007106.1	Bacillus cereus E33L plasmid pE33L8, complete sequence
NC_007107.1	Bacillus cereus E33L plasmid pE33L9, complete sequence
NC_007110.1	Rickettsia felis URRWXCal2 plasmid pRF, complete sequence
NC_007111.1	Rickettsia felis URRWXCal2 plasmid pRFdelta, complete sequence
NC_007141.1	Campylobacter jejuni subsp. jejuni 81-176 plasmid pTet, complete sequence
NC_007171.1	Staphylococcus haemolyticus JCSC1435 plasmid pSHaeC DNA, complete sequence
NC_007206.1	Haemophilus influenzae biotype aegyptius plasmid pF1947, complete sequence
NC_007208.1	Salmonella enterica OU7025 plasmid pOU1113, complete sequence
NC_007275.1	Pseudomonas savastanoi pv. phaseolicola 1448A small plasmid, complete sequence
NC_007337.1	Ralstonia eutropha JMP134 plasmid 1, complete sequence
NC_007352.1	Staphylococcus saprophyticus subsp. saprophyticus ATCC 15305 plasmid pSSP2, complete sequence
NC_007353.2	Sphingomonas sp. A1 plasmid pA1 DNA, complete sequence
NC_007365.1	Escherichia coli EH41 plasmid pO113, complete sequence
NC_007385.1	Shigella sonnei Ss046 plasmid pSS_046, complete sequence
NC_007387.1	Spiroplasma citri pSci1 plasmid
NC_007388.1	Spiroplasma citri pSci2 plasmid
NC_007389.1	Spiroplasma citri pSci3 plasmid
NC_007390.1	Spiroplasma citri pSci4 plasmid
NC_007391.1	Spiroplasma citri pSci5 plasmid
NC_007392.1	Spiroplasma citri plasmid pSci6
NC_007410.1	Anabaena variabilis ATCC 29413 plasmid A, complete sequence
NC_007412.1	Anabaena variabilis ATCC 29413 plasmid C, complete sequence
NC_007414.1	Escherichia coli O157:H7 str. EDL933 plasmid pO157, complete sequence
NC_007486.1	Rhodococcus erythropolis PR4 plasmid pREC1 DNA, complete genome
NC_007489.1	Rhodobacter sphaeroides 2.4.1 plasmid C, complete sequence
NC_007502.1	Uncultured bacterium IncP-1beta multiresistance plasmid pB8
NC_007505.1	Xanthomonas campestris pv. vesicatoria plasmid pXCV19, complete genome
NC_007506.1	Xanthomonas campestris pv. vesicatoria plasmid pXCV38, complete genome
NC_007515.1	Geobacter metallireducens GS-15 plasmid, complete genome
NC_007593.1	Pediococcus damnosus plasmid pF8801, complete sequence
NC_007607.1	Shigella dysenteriae Sd197 plasmid pSD1_197, complete sequence
NC_007608.1	Shigella boydii Sb227 plasmid pSB4_227, complete sequence
NC_007615.1	Nitrosospira multiformis ATCC 25196 plasmid 1, complete sequence
NC_007616.1	Nitrosospira multiformis ATCC 25196 plasmid 2, complete sequence
NC_007617.1	Nitrosospira multiformis ATCC 25196 plasmid 3, complete sequence
NC_007621.1	Staphylococcus saprophyticus pSES22 plasmid, isolate 44
NC_007675.1	Escherichia coli A2363 plasmid pAPEC-O2-ColV, complete sequence
NC_007680.1	Uncultured bacterium plasmid pTP6, complete sequence
NC_007682.3	Escherichia coli plasmid pMUR050, complete sequence
NC_007706.1	Magnetospirillum magneticum plasmid pMGT, complete sequence
NC_007762.1	Rhizobium etli CFN 42 plasmid p42a, complete sequence
NC_007791.1	Staphylococcus aureus subsp. aureus USA300_FPR3757 plasmid pUSA02, complete sequence
NC_007792.1	Staphylococcus aureus subsp. aureus USA300_FPR3757 plasmid pUSA03, complete sequence
NC_007801.1	Jannaschia sp. CCS1 plasmid1, complete sequence
NC_007901.1	Rhodoferax ferrireducens T118 plasmid1, complete sequence
NC_007926.1	Pseudomonas putida plasmid NAH7, complete sequence
NC_007941.1	Escherichia coli UTI89 plasmid pUTI89, complete sequence
NC_007949.1	Polaromonas sp. JS666 plasmid 1, complete sequence
NC_007950.1	Polaromonas sp. JS666 plasmid 2, complete sequence
NC_007956.1	Bacillus subtilis plasmid pLS30 DNA, complete sequence
NC_007959.1	Nitrobacter hamburgensis X14 plasmid 1, complete sequence
NC_007960.1	Nitrobacter hamburgensis X14 plasmid 2, complete sequence
NC_007961.1	Nitrobacter hamburgensis X14 plasmid 3, complete sequence
NC_007972.2	Cupriavidus metallidurans CH34 plasmid pMOL28, complete sequence
NC_008036.1	Sphingopyxis alaskensis RB2256 F plasmid, complete sequence
NC_008042.1	Ruegeria sp. TM1040 plasmid unnamed, complete sequence
NC_008051.1	Campylobacter coli RM2228 plasmid pCC2228-3, complete sequence
NC_008052.1	Campylobacter jejuni plasmid pCJ1170, complete sequence
NC_008055.1	Uncultured bacterium IncP-1gamma plasmid QKH54 complete genome
NC_008087.1	Helicobacter pylori HPAG1 plasmid pHPAG1, complete sequence
NC_008153.1	Human gut plasmid pTRACA17, complete sequence
NC_008154.1	Human gut plasmid pTRACA10, complete sequence
NC_008242.1	Chelativorans sp. BNC1 plasmid 1, complete sequence
NC_008259.1	Enterococcus faecium plasmid pCIZ2, complete sequence
NC_008272.1	Uncultured bacterium IncP-1 plasmid pKJK5 complete sequence
NC_008308.1	Sphingomonas sp. KA1 plasmid pCAR3 DNA, complete sequence
NC_008330.1	Uncultured bacterium plasmid pLB1, complete sequence
NC_008341.1	Nitrosomonas eutropha C91 Plasmid1, complete sequence
NC_008342.1	Nitrosomonas eutropha C91 Plasmid2, complete sequence
NC_008357.1	Pseudomonas aeruginosa plasmid pBS228, complete sequence
NC_008378.1	Rhizobium leguminosarum bv. viciae plasmid pRL12 complete genome, strain 3841
NC_008381.1	Rhizobium leguminosarum bv. viciae plasmid pRL10 complete genome, strain 3841
NC_008382.1	Rhizobium leguminosarum bv. viciae plasmid pRL7 complete genome, strain 3841
NC_008383.1	Rhizobium leguminosarum bv. viciae plasmid pRL8 complete genome, strain 3841
NC_008384.1	Rhizobium leguminosarum bv. viciae plasmid pRL11 complete genome, strain 3841
NC_008385.1	Burkholderia ambifaria AMMD plasmid1, complete sequence
NC_008386.1	Roseobacter denitrificans OCh 114 plasmid pTB1, complete sequence
NC_008388.1	Roseobacter denitrificans OCh 114 plasmid pTB3, complete sequence
NC_008445.1	Enterococcus faecalis RE25 plasmid pRE25, complete sequence
NC_008459.1	Bordetella pertussis plasmid pBP136 DNA, complete sequence
NC_008460.1	Escherichia coli plasmid pO86A1, complete sequence
NC_008487.1	Escherichia coli plasmid pMG828-2, complete sequence
NC_008488.1	Escherichia coli plasmid pMG828-3, complete sequence
NC_008489.1	Escherichia coli plasmid pMG828-4, complete sequence
NC_008496.1	Leuconostoc mesenteroides subsp. mesenteroides ATCC 8293 plasmid pLEUM1, complete sequence
NC_008498.1	Lactobacillus brevis ATCC 367 plasmid 1, complete sequence
NC_008499.1	Lactobacillus brevis ATCC 367 plasmid 2, complete sequence
NC_008502.1	Lactobacillus paracasei ATCC 334 plasmid 1, complete sequence
NC_008503.1	Lactococcus lactis subsp. cremoris SK11 plasmid 1, complete sequence
NC_008505.1	Lactococcus lactis subsp. cremoris SK11 plasmid 3, complete sequence
NC_008506.1	Lactococcus lactis subsp. cremoris SK11 plasmid 4, complete sequence
NC_008537.1	Arthrobacter sp. FB24 plasmid 1, complete sequence
NC_008538.1	Arthrobacter sp. FB24 plasmid 2, complete sequence
NC_008539.1	Arthrobacter sp. FB24 plasmid 3, complete sequence
NC_008545.1	Burkholderia cenocepacia HI2424 plasmid 1, complete sequence
NC_008573.1	Shewanella sp. ANA-3 plasmid 1, complete sequence
NC_008608.1	Pelobacter propionicus DSM 2379 plasmid pPRO2, complete sequence
NC_008612.1	Photobacterium damselae subsp. piscicida plasmid pP99-018, complete sequence
NC_008613.1	Photobacterium damselae subsp. piscicida plasmid pP91278, complete sequence
NC_008691.1	Acidiphilium multivorum strain JCM8867 plasmid pAM5, complete sequence
NC_008697.1	Nocardioides sp. JS614, complete sequence
NC_008703.1	Mycobacterium sp. KMS plasmid pMKMS01, complete sequence
NC_008712.1	Paenarthrobacter aurescens TC1 plasmid TC1, complete sequence
NC_008713.1	Paenarthrobacter aurescens TC1 plasmid TC2, complete sequence
NC_008739.1	Marinobacter hydrocarbonoclasticus VT8 plasmid pMAQU02, complete sequence
NC_008757.1	Polaromonas naphthalenivorans CJ2 plasmid pPNAP01, complete sequence
NC_008762.1	Polaromonas naphthalenivorans CJ2 plasmid pPNAP06, complete sequence
NC_008763.1	Polaromonas naphthalenivorans CJ2 plasmid pPNAP07, complete sequence
NC_008764.1	Polaromonas naphthalenivorans CJ2 plasmid pPNAP08, complete sequence
NC_008765.1	Acidovorax sp. JS42 plasmid pAOVO01, complete sequence
NC_008766.1	Acidovorax sp. JS42 plasmid pAOVO02, complete sequence
NC_008770.1	Campylobacter jejuni subsp. jejuni 81-176 plasmid pVir, complete sequence
NC_008771.1	Verminephrobacter eiseniae EF01-2 plasmid pVEIS01, complete sequence
NC_008790.1	Campylobacter jejuni subsp. jejuni 81-176 plasmid pTet, partial sequence
NC_008823.1	Rhodococcus rhodochrous plasmid pNC500 DNA, complete sequence
NC_009007.1	Rhodobacter sphaeroides 2.4.1 plasmid A, partial sequence
NC_009034.1	Bacillus thuringiensis plasmid pK1S1, complete sequence
NC_009128.1	Corynebacterium sp. L2-79-05 plasmid pLEW279a, complete sequence
NC_009129.1	Corynebacterium sp. L2-79-05 plasmid pLEW279b, complete sequence
NC_009131.1	Escherichia coli plasmid pLEW517, complete sequence
NC_009132.1	Escherichia coli plasmid pLEW517, complete sequence
NC_009133.1	Escherichia coli plasmid NR1, complete sequence
NC_009139.1	Yersinia ruckeri YR71 plasmid pYR1, complete sequence
NC_009140.1	Salmonella enterica subsp. enterica serovar Newport str. SL254 plasmid pSN254, complete sequence
NC_009141.1	Yersinia pestis biovar Orientalis str. IP275 plasmid pIP1202, complete sequence
NC_009227.1	Burkholderia vietnamiensis G4 plasmid pBVIE02, complete sequence
NC_009228.1	Burkholderia vietnamiensis G4 plasmid pBVIE04, complete sequence
NC_009329.1	Geobacillus thermodenitrificans NG80-2 plasmid pLW1071, complete sequence
NC_009340.1	Mycobacterium gilvum PYR-GCK plasmid pMFLV02, complete sequence
NC_009341.1	Mycobacterium gilvum PYR-GCK plasmid pMFLV03, complete sequence
NC_009349.1	Aeromonas salmonicida subsp. salmonicida A449 plasmid 4, complete sequence
NC_009350.1	Aeromonas salmonicida subsp. salmonicida A449 plasmid 5, complete sequence
NC_009378.1	Yersinia pestis Pestoides F plasmid MT, complete sequence
NC_009425.1	Enterobacter sp. 638 plasmid pENTE01, complete sequence
NC_009426.1	Novosphingobium aromaticivorans DSM 12444 plasmid pNL1, complete sequence
NC_009432.1	Rhodobacter sphaeroides ATCC 17025 plasmid pRSPA04, complete sequence
NC_009467.1	Acidiphilium cryptum JF-5 plasmid pACRY01, complete sequence
NC_009469.1	Acidiphilium cryptum JF-5 plasmid pACRY03, complete sequence
NC_009470.1	Acidiphilium cryptum JF-5 plasmid pACRY04, complete sequence
NC_009471.1	Acidiphilium cryptum JF-5 plasmid pACRY05, complete sequence
NC_009472.1	Acidiphilium cryptum JF-5 plasmid pACRY06, complete sequence
NC_009473.1	Acidiphilium cryptum JF-5 plasmid pACRY07, complete sequence
NC_009475.1	Bradyrhizobium sp. BTAi1 plasmid pBBta01, complete sequence
NC_009476.1	Aeromonas bestiarum 5S9 plasmid pAb5S9, complete sequence
NC_009479.1	Clavibacter michiganensis subsp. michiganensis NCPPB 382, plasmid pCM2
NC_009496.1	Clostridium botulinum A str. ATCC 3502 plasmid pBOT3502, complete sequence
NC_009506.1	Fusobacterium nucleatum subsp. polymorphum ATCC 10953 plasmid pFN3, complete sequence
NC_009507.1	Sphingomonas wittichii RW1 plasmid pSWIT01, complete sequence
NC_009508.1	Sphingomonas wittichii RW1 plasmid pSWIT02, complete sequence
NC_009516.1	Psychrobacter sp. PRwf-1 plasmid pRWF101, complete sequence
NC_009602.1	Escherichia coli plasmid pSFO157, complete sequence
NC_009620.1	Sinorhizobium medicae WSM419 plasmid pSMED01, complete sequence
NC_009621.1	Sinorhizobium medicae WSM419 plasmid pSMED02, complete sequence
NC_009622.1	Sinorhizobium medicae WSM419 plasmid pSMED03, complete sequence
NC_009624.1	Actinobacillus porcitonsillarum pKMA202 plasmid
NC_009625.1	Actinobacillus pleuropneumoniae pARD3079 plasmid
NC_009649.1	Klebsiella pneumoniae subsp. pneumoniae MGH 78578 plasmid pKPN3, complete sequence
NC_009650.1	Klebsiella pneumoniae subsp. pneumoniae MGH 78578 plasmid pKPN4, complete sequence
NC_009661.1	Shewanella baltica OS185 plasmid pS18501, complete sequence
NC_009666.2	Lactobacillus plantarum M4 plasmid pM4, complete sequence
NC_009669.1	Ochrobactrum anthropi ATCC 49188 plasmid pOANT01, complete sequence
NC_009670.1	Ochrobactrum anthropi ATCC 49188 plasmid pOANT02, complete sequence
NC_009702.1	Vibrio vulnificus pC4602-1 plasmid
NC_009704.1	Yersinia pseudotuberculosis IP 31758 plasmid plasmid_59kb, complete sequence
NC_009713.1	Campylobacter hominis ATCC BAA-381 plasmid pCH4, complete sequence
NC_009717.1	Xanthobacter autotrophicus Py2 plasmid pXAUT01, complete sequence
NC_009739.1	Pseudomonas aeruginosa plasmid pMATVIM-7, complete sequence
NC_009751.1	Lactococcus lactis subsp. lactis K214 plasmid pK214, complete sequence
NC_009777.1	Vibrio campbellii ATCC BAA-1116 plasmid pVIBHAR, complete sequence
NC_009779.1	Cronobacter sakazakii ATCC BAA-894 plasmid pESA2, complete sequence
NC_009781.1	Escherichia coli plasmid pIGJC156, complete sequence
NC_009788.1	Escherichia coli E24377A plasmid pETEC_73, complete sequence
NC_009791.1	Escherichia coli E24377A plasmid pETEC_5, complete sequence
NC_009793.1	Citrobacter koseri ATCC BAA-895 plasmid pCKO3, complete sequence
NC_009794.1	Citrobacter koseri ATCC BAA-895 plasmid pCKO2, complete sequence
NC_009796.1	Campylobacter concisus 13826 plasmid pCCON16, complete sequence
NC_009807.1	Salmonella enterica subsp. enterica serovar Typhimurium plasmid pTPqnrS-1a, complete sequence
NC_009837.1	Escherichia coli APEC O1 plasmid pAPEC-O1-ColBM, complete sequence
NC_009838.1	Escherichia coli APEC O1 plasmid pAPEC-O1-R, complete sequence
NC_009926.1	Acaryochloris marina MBIC11017 plasmid pREB1, complete sequence
NC_009927.1	Acaryochloris marina MBIC11017 plasmid pREB2, complete sequence
NC_009928.1	Acaryochloris marina MBIC11017 plasmid pREB3, complete sequence
NC_009929.1	Acaryochloris marina MBIC11017 plasmid pREB4, complete sequence
NC_009930.1	Acaryochloris marina MBIC11017 plasmid pREB5, complete sequence
NC_009931.1	Acaryochloris marina MBIC11017 plasmid pREB6, complete sequence
NC_009932.1	Acaryochloris marina MBIC11017 plasmid pREB7, complete sequence
NC_009933.1	Acaryochloris marina MBIC11017 plasmid pREB8, complete sequence
NC_009955.1	Dinoroseobacter shibae DFL 12 plasmid pDSHI01, complete sequence
NC_009957.1	Dinoroseobacter shibae DFL 12 plasmid pDSHI03, complete sequence
NC_009966.1	Fluoribacter dumoffii Tex-KL plasmid pLD-TEX-KL, complete sequence
NC_009980.1	Salmonella enterica subsp. enterica serovar Dublin plasmid pMAK2, complete sequence
NC_009981.1	Salmonella enterica subsp. enterica serovar Choleraesuis plasmid pMAK1, complete sequence
NC_009982.1	Salmonella enterica subsp. enterica serovar Dublin plasmid pMAK3, complete sequence
NC_009998.1	Shewanella baltica OS195 plasmid pS19501, complete sequence
NC_009999.1	Shewanella baltica OS195 plasmid pS19502, complete sequence
NC_010000.1	Shewanella baltica OS195 plasmid pS19503, complete sequence
NC_010009.2	Bacillus megaterium QM B1551 plasmid pBM200, complete sequence
NC_010010.2	Bacillus megaterium QM B1551 plasmid pBM300, complete sequence
NC_010021.1	Zymomonas mobilis subsp. mobilis ATCC 10988 unknown plasmid, complete sequence
NC_010042.1	Actinobacillus pleuropneumoniae plasmid p9956, complete sequence
NC_010069.1	Actinobacillus pleuropneumoniae plasmid p9555, complete sequence
NC_010070.1	Burkholderia multivorans ATCC 17616 plasmid pBMUL01, complete sequence
NC_010096.1	Streptococcus agalactiae plasmid pMV158, complete sequence
NC_010111.1	Staphylococcus aureus plasmid pTZ4, complete sequence
NC_010112.1	Vibrio sp. 23023 plasmid p23023, complete sequence
NC_010119.1	Salmonella enterica subsp. enterica serovar Choleraesuis plasmid pOU7519, complete sequence
NC_010123.1	Gluconacetobacter diazotrophicus PAl 5 plasmid pGDIPal5II, complete sequence
NC_010164.1	Bifidobacterium sp. A24 plasmid pBIFA24, complete sequence
NC_010242.1	Lactobacillus casei plasmid pSMA23, complete sequence
NC_010262.1	Staphylococcus aureus plasmid pKH16, complete sequence
NC_010281.1	Bacillus thuringiensis plasmid pFR12, complete sequence
NC_010284.1	Staphylococcus aureus plasmid pKH17, complete sequence
NC_010291.1	Enterococcus faecium plasmid pJS42, complete sequence
NC_010310.1	Acinetobacter venetianus strain VE-C3 plasmid pAV2, complete sequence
NC_010330.1	Enterococcus faecium plasmid pRI1, complete sequence
NC_010332.1	Collimonas fungivorans plasmid pTer331, complete sequence
NC_010333.1	Caulobacter sp. K31 plasmid pCAUL02, complete sequence
NC_010335.1	Caulobacter sp. K31 plasmid pCAUL01, complete sequence
NC_010370.1	Laribacter hongkongensis plasmid pHLHK22, complete sequence
NC_010371.1	Finegoldia magna ATCC 29328 plasmid pFMC DNA, complete sequence
NC_010375.1	Lactobacillus sakei strain Rits9 plasmid pLS55, complete sequence
NC_010377.1	Yersinia enterocolitica plasmid pYE854, complete sequence
NC_010378.1	Escherichia coli plasmid pOLA52, complete sequence
NC_010394.1	Mycobacterium abscessus plasmid, complete sequence
NC_010396.1	Acinetobacter baumannii SDF plasmid p2ABSDF, complete sequence
NC_010398.1	Acinetobacter baumannii SDF plasmid p3ABSDF, complete sequence
NC_010399.1	Clavibacter michiganensis subsp. sepedonicus plasmid pCS1
NC_010401.1	Acinetobacter baumannii str. AYE plasmid p1ABAYE, complete genome
NC_010409.1	Escherichia coli plasmid pVM01, complete sequence
NC_010419.1	Staphylococcus aureus plasmid pTZ2162, complete sequence
NC_010420.1	Geobacillus stearothermophilus plasmid pGS18, strain 18
NC_010421.1	Salmonella enterica subsp. enterica serovar Dublin plasmid pOU1114, complete sequence
NC_010422.1	Salmonella enterica subsp. enterica serovar Dublin plasmid pOU1115, complete sequence
NC_010423.2	Streptococcus pyogenes isolate 9116-03 plasmid pRW35, complete sequence
NC_010466.1	Leuconostoc citreum KM20 plasmid pLCK2, complete sequence
NC_010467.1	Leuconostoc citreum KM20 plasmid pLCK3, complete sequence
NC_010469.1	Leuconostoc citreum KM20 plasmid pLCK4, complete sequence
NC_010480.1	Synechococcus sp. PCC 7002 plasmid pAQ6, complete sequence
NC_010485.1	Escherichia coli SMS-3-5 plasmid pSMS35_8, complete sequence
NC_010486.1	Escherichia coli SMS-3-5 plasmid pSMS35_4, complete sequence
NC_010488.1	Escherichia coli SMS-3-5 plasmid pSMS35_130, complete sequence
NC_010492.1	Arthrobacter sp. Chr15 plasmid pChr15, complete sequence
NC_010494.1	Arthrobacter sp. AK-1 plasmid pSI-1, complete sequence
NC_010509.1	Methylobacterium radiotolerans JCM 2831 plasmid pMRAD02, complete sequence
NC_010514.1	Methylobacterium radiotolerans JCM 2831 plasmid pMRAD03, complete sequence
NC_010523.1	Tetragenococcus halophilus plasmid pHDC DNA, complete sequence
NC_010529.1	Cupriavidus taiwanensis str. LMG19424 plasmid pRALTA, complete genome
NC_010541.1	Cyanothece sp. ATCC 51142 plasmid B, complete sequence
NC_010542.1	Cyanothece sp. ATCC 51142 plasmid C, complete sequence
NC_010543.1	Cyanothece sp. ATCC 51142 plasmid D, complete sequence
NC_010553.1	Burkholderia ambifaria MC40-6 plasmid pBMC401, complete sequence
NC_010555.1	Proteus mirabilis pHI4320 plasmid, complete genome
NC_010558.1	Escherichia coli plasmid pIP1206, complete sequence
NC_010579.1	Xylella fastidiosa M23 plasmid pXFAS01, complete sequence
NC_010580.1	Beijerinckia indica subsp. indica ATCC 9039 plasmid pBIND01, complete sequence
NC_010600.1	Acidithiobacillus caldus strain MNG plasmid pTcM1, complete sequence
NC_010604.1	Mycobacterium marinum M plasmid pMM23, complete sequence
NC_010606.1	Acinetobacter baumannii ACICU plasmid pACICU2, complete sequence
NC_010614.1	Vibrio tapetis plasmid pVT1, complete sequence
NC_010615.1	Bartonella tribocorum plasmid pKM19s, complete sequence
NC_010621.1	Lactobacillus reuteri strain ATCC 55730 plasmid pLR585, complete sequence
NC_010627.1	Paraburkholderia phymatum STM815 plasmid pBPHY02, complete sequence
NC_010629.1	Nostoc punctiforme PCC 73102 plasmid pNPUN05, complete sequence
NC_010630.1	Nostoc punctiforme PCC 73102 plasmid pNPUN03, complete sequence
NC_010631.1	Nostoc punctiforme PCC 73102 plasmid pNPUN01, complete sequence
NC_010632.1	Nostoc punctiforme PCC 73102 plasmid pNPUN02, complete sequence
NC_010633.1	Nostoc punctiforme PCC 73102 plasmid pNPUN04, complete sequence
NC_010643.1	Providencia rettgeri plasmid R7K, complete sequence
NC_010657.1	Shigella boydii CDC 3083-94 plasmid pBS512_33, complete sequence
NC_010659.1	Shigella boydii CDC 3083-94 plasmid pBS512_5, complete sequence
NC_010675.1	Pseudoalteromonas sp. 643A plasmid pKW1, complete sequence
NC_010679.1	Paraburkholderia phytofirmans PsJN plasmid pBPHYT01, complete sequence
NC_010693.1	Erwinia tasmaniensis strain ET1/99 complete plasmid pET46
NC_010695.1	Erwinia tasmaniensis strain ET1/99 complete plasmid pET09
NC_010696.1	Erwinia tasmaniensis strain ET1/99 complete plasmid pET35
NC_010697.1	Erwinia tasmaniensis strain ET1/99 complete plasmid pET49
NC_010699.1	Erwinia tasmaniensis strain ET1/99 complete plasmid pET45
NC_010716.1	Salmonella enterica subsp. enterica serovar Dublin plasmid IncW pIE321, complete sequence
NC_010719.1	Escherichia coli 53638 plasmid p53638_226, complete sequence
NC_010720.1	Escherichia coli 53638 plasmid p53638_75, complete sequence
NC_010726.1	Klebsiella pneumoniae plasmid pMET-1, complete sequence
NC_010795.1	Actinobacillus pleuropneumoniae plasmid pHB0503, complete sequence
NC_010796.1	Serratia marcescens plasmid pRK10, complete sequence
NC_010802.1	Burkholderia multivorans ATCC 17616 plasmid pTGL1 DNA, complete sequence
NC_010813.1	Corynebacterium aurimucosum plasmid pET44827, strain DSM 44827
NC_010841.1	Agrobacterium rhizogenes plasmid pRi2659, complete sequence
NC_010857.1	Bifidobacterium longum plasmid p6043A, complete sequence
NC_010858.1	Campylobacter fetus subsp. venerealis plasmid pCFV108, complete sequence
NC_010860.1	Salmonella enterica subsp. enterica serovar Enteritidis plasmid pSE34, complete sequence
NC_010861.1	Bifidobacterium longum plasmid p6043B, complete sequence
NC_010862.1	Escherichia coli plasmid pMAR7, complete sequence
NC_010865.1	Sinorhizobium meliloti plasmid pSmeSM11b, complete sequence
NC_010867.1	Neisseria lactamica plasmid pNL3.1, complete sequence
NC_010870.1	Klebsiella pneumoniae plasmid pK29, complete sequence
NC_010875.1	Paenibacillus larvae plasmid pMA67, complete sequence
NC_010876.1	Xanthomonas axonopodis pv. glycines strain 8ra plasmid pXAG81, complete sequence
NC_010883.1	Escherichia coli plasmid pIGMS5, complete sequence
NC_010884.1	Helicobacter pylori strain 69 plasmid pHP69, complete sequence
NC_010885.1	Escherichia coli plasmid pIGWZ12, complete sequence
NC_010889.1	Actinobacillus pleuropneumoniae isolate 12494 plasmid p12494, complete sequence
NC_010891.1	Pseudomonas sp. CT14 plasmid pCT14, complete sequence
NC_010893.1	Moraxella bovis Epp63 plasmid pMBO-1, complete sequence
NC_010898.1	Escherichia coli plasmid pIGRW12, complete sequence
NC_010900.1	Moraxella bovis Epp63 plasmid pMBO-2, complete sequence
NC_010901.1	Lactococcus lactis plasmid pNP40, complete sequence
NC_010905.1	Amycolatopsis benzoatilytica strain DSM 43387 plasmid pA387, complete sequence
NC_010917.1	Ochrobactrum anthropi strain W24 plasmid pW240, complete sequence
NC_010919.1	Aeromonas hydrophila plasmid pRA3, complete sequence
NC_010927.1	Rickettsia monacensis strain IrR/Munich plasmid pRM, complete sequence
NC_010929.1	Agrobacterium tumefaciens Ti plasmid pTiBo542, complete sequence
NC_010932.1	Helicobacter pylori strain CCUG 17874 plasmid pHP666, complete sequence
NC_010935.1	Comamonas testosteroni CNB-1 plasmid pCNB, complete sequence
NC_010936.1	Lactobacillus sakei plasmid pYSI8, complete sequence
NC_010940.1	Actinobacillus pleuropneumoniae serovar 7 str. AP76 plasmid APP7_C, complete sequence
NC_010941.1	Actinobacillus pleuropneumoniae serovar 7 str. AP76 plasmid ABB7_B, complete sequence
NC_010983.1	Alpha proteobacterium endosymbiont of Amoeba proteus plasmid pAP3.9, complete sequence
NC_010993.1	Salmonella enterica subsp. enterica serovar Typhimurium plasmid pST728/06-2, complete sequence
NC_010996.1	Rhizobium etli CIAT 652 plasmid pB, complete sequence
NC_010997.1	Rhizobium etli CIAT 652 plasmid pC, complete sequence
NC_011003.1	Burkholderia cenocepacia J2315 pBCJ2315 plasmid, complete genome
NC_011034.1	Neisseria gonorrhoeae NCCP11945 plasmid pNGK, complete sequence
NC_011061.1	Prosthecochloris aestuarii DSM 271 plasmid pPAES01, complete sequence
NC_011076.1	Salmonella enterica subsp. enterica serovar Kentucky str. CVM29188 plasmid pCVM29188_146, complete sequence
NC_011077.1	Salmonella enterica subsp. enterica serovar Kentucky str. CVM29188 plasmid pCVM29188_101, complete sequence
NC_011078.1	Salmonella enterica subsp. enterica serovar Kentucky str. CVM29188 plasmid pCVM29188_46, complete sequence
NC_011081.1	Salmonella enterica subsp. enterica serovar Heidelberg str. SL476 plasmid pSL476_91, complete sequence
NC_011082.1	Salmonella enterica subsp. enterica serovar Heidelberg str. SL476 plasmid pSL476_3, complete sequence
NC_011092.1	Salmonella enterica subsp. enterica serovar Schwarzengrund str. CVM19633 plasmid pCVM19633_110, complete sequence
NC_011093.1	Salmonella enterica subsp. enterica serovar Schwarzengrund str. CVM19633 plasmid pCVM19633_4, complete sequence
NC_011101.1	Lactobacillus plantarum plasmid pLTK13, complete sequence
NC_011102.1	Mycoplasma yeatsii plasmid pMyBK1, complete sequence
NC_011131.1	Moraxella catarrhalis strain E22 plasmid pLQ510, complete sequence
NC_011143.1	Phenylobacterium zucineum HLK1 plasmid, complete sequence
NC_011148.1	Salmonella enterica subsp. enterica serovar Agona str. SL483 plasmid, complete sequence
NC_011150.1	Rhodococcus equi plasmid pVAPB1593, complete sequence
NC_011151.1	Rhodococcus equi plasmid pVAPA1037, complete sequence
NC_011204.1	Salmonella enterica subsp. enterica serovar Dublin str. CT_02021853 plasmid pCT02021853_74, complete sequence
NC_011207.1	Aeromonas hydrophila plasmid pBRST7.6, complete sequence
NC_011214.1	Salmonella enterica subsp. enterica serovar Virchow str. SL491 plasmid pSL491_5, complete sequence
NC_011225.1	Lactobacillus rhamnosus HN001 plasmid pLR002, complete sequence
NC_011228.1	Escherichia coli plasmid pO26-S4, complete sequence
NC_011311.1	Aliivibrio salmonicida LFI1238 plasmid pVSAL840 complete genome
NC_011315.1	Aliivibrio salmonicida LFI1238 plasmid pVSAL54 complete genome
NC_011332.1	Bifidobacterium bifidum plasmid pB80, complete sequence
NC_011337.1	Bacillus cereus H3081.97 plasmid pH308197_73, complete sequence
NC_011338.1	Bacillus cereus H3081.97 plasmid pH308197_3, complete sequence
NC_011340.1	Bacillus cereus H3081.97 plasmid pH308197_11, complete sequence
NC_011341.1	Bacillus cereus H3081.97 plasmid pH308197_10, complete sequence
NC_011342.1	Bacillus cereus H3081.97 plasmid pH308197_29, complete sequence
NC_011350.1	Escherichia coli O157:H7 str. EC4115 plasmid pO157, complete sequence
NC_011351.1	Escherichia coli O157:H7 str. EC4115 plasmid pEC4115, complete sequence
NC_011352.1	Lactobacillus paracasei strain Zhang plasmid plca36, complete sequence
NC_011367.1	Gluconacetobacter diazotrophicus PAl 5 plasmid pGDIA01, complete sequence
NC_011370.1	Rhizobium leguminosarum bv. trifolii WSM2304 plasmid pRLG203, complete sequence
NC_011378.1	Pasteurella multocida plasmid pCCK1900, complete sequence
NC_011382.1	Klebsiella pneumoniae plasmid 15S, complete sequence
NC_011383.1	Klebsiella pneumoniae plasmid 9, complete sequence
NC_011385.1	Klebsiella pneumoniae plasmid 12, complete sequence
NC_011404.1	Enterobacter cloacae plasmid pEC01, complete sequence
NC_011406.1	Klebsiella pneumoniae plasmid pIGMS31, complete sequence
NC_011407.1	Escherichia coli SE11 plasmid pSE11-4 DNA, complete sequence
NC_011408.1	Escherichia coli SE11 plasmid pSE11-5 DNA, complete sequence
NC_011409.1	Haemophilus influenzae plasmid ICEhin1056, complete sequence
NC_011411.1	Escherichia coli SE11 plasmid pSE11-6 DNA, complete sequence
NC_011413.1	Escherichia coli SE11 plasmid pSE11-2 DNA, complete sequence
NC_011414.1	Ornithobacterium rhinotracheale plasmid pOR1, complete sequence
NC_011418.1	Escherichia coli plasmid pEC278, complete sequence
NC_011419.1	Escherichia coli SE11 plasmid pSE11-1 DNA, complete sequence
NC_011499.1	Helicobacter pylori P12 plasmid HPP12, complete sequence
NC_011522.1	Staphylococcus aureus plasmid pRJ6, complete sequence
NC_011563.1	Candidatus Azobacteroides pseudotrichonymphae genomovar. CFP2 plasmid pCFPG4 DNA, complete sequence
NC_011603.1	Escherichia coli 0127:H6 E2348/69 plasmid pMAR2, strain E2348/69
NC_011604.1	Salmonella enterica subsp. enterica serovar Westhampton plasmid pWES-1, complete sequence
NC_011605.1	Staphylococcus aureus plasmid pVGA, complete sequence
NC_011617.1	Klebsiella pneumoniae plasmid pKP96, complete sequence
NC_011641.1	Klebsiella pneumoniae plasmid pCTXM360, complete sequence
NC_011642.1	Enterococcus faecalis plasmid pMG2200, complete sequence
NC_011657.1	Bacillus cereus AH187 plasmid pAH187_3, complete sequence
NC_011664.1	Shewanella baltica OS223 plasmid pS22301, complete sequence
NC_011665.1	Shewanella baltica OS223 plasmid pS22303, complete sequence
NC_011668.1	Shewanella baltica OS223 plasmid pS22302, complete sequence
NC_011723.1	Cyanothece sp. PCC 8801 plasmid pP880102, complete sequence
NC_011727.1	Cyanothece sp. PCC 8801 plasmid pP880103, complete sequence
NC_011730.1	Cyanothece sp. PCC 7424 plasmid pP742403, complete sequence
NC_011733.1	Cyanothece sp. PCC 7424 plasmid pP742405, complete sequence
NC_011734.1	Cyanothece sp. PCC 7424 plasmid pP742406, complete sequence
NC_011737.1	Cyanothece sp. PCC 7424 plasmid pP742402, complete sequence
NC_011739.1	Escherichia coli UMN026 plasmid p2ESCUM, complete sequence
NC_011747.1	Escherichia coli str. S88 plasmid pECOS88, complete genome
NC_011749.1	Escherichia coli UMN026 plasmid p1ESCUM, complete sequence
NC_011754.1	Escherichia coli ED1a plasmid pECOED, complete sequence
NC_011758.1	Methylobacterium extorquens CM4 plasmid pCMU01, complete sequence
NC_011771.1	Bacillus cereus AH820 plasmid pAH820_10, complete sequence
NC_011776.1	Bacillus cereus AH820 plasmid pAH820_3, complete sequence
NC_011796.1	Bacillus thuringiensis serovar kurstaki str. YBT-1520 plasmid pBMB7635, complete sequence
NC_011799.1	Escherichia coli plasmid p5217, complete sequence
NC_011812.1	Escherichia coli plasmid pO26-L, complete sequence
NC_011838.1	Pseudomonas putida plasmid pCAR1.2, complete sequence
NC_011839.1	Lactobacillus gasseri plasmid pLgLA39, complete sequence
NC_011880.1	Cyanothece sp. PCC 7425 plasmid pP742501, complete sequence
NC_011881.1	Pseudarthrobacter chlorophenolicus A6 plasmid pACHL02, complete sequence
NC_011897.1	Salmonella enterica subsp. enterica serovar Bovismorbificans plasmid p2007057, complete sequence
NC_011977.1	Escherichia coli plasmid ColE9-J, complete sequence
NC_011991.1	Agrobacterium vitis S4 plasmid pAtS4b, complete sequence
NC_011994.1	Agrobacterium radiobacter K84 plasmid pAgK84, complete sequence
NC_012006.1	Enterobacter cloacae plasmid pCHE-A, complete sequence
NC_012109.1	Desulfobacterium autotrophicum HRM2 plasmid pHRM2a, complete sequence
NC_012124.1	Salmonella enterica subsp. enterica serovar Paratyphi C strain RKS4594 plasmid pSPCV, complete sequence
NC_012487.1	Escherichia coli plasmid pO26-Vir, complete sequence
NC_012547.1	Staphylococcus aureus plasmid pGO1, complete sequence
NC_012549.1	Lactobacillus brevis plasmid pLB925A02, complete sequence
NC_012555.1	Enterobacter cloacae plasmid pEC-IMP, complete sequence
NC_012556.1	Enterobacter cloacae plasmid pEC-IMPQ, complete sequence
NC_012628.1	Lactobacillus plantarum plasmid pLFE1, complete sequence
NC_012674.1	Pseudomonas fluorescens strain PC20 plasmid pNAH20, complete sequence
NC_012690.1	Escherichia coli plasmid peH4H, complete sequence
NC_012692.1	Escherichia coli plasmid pAR060302, complete sequence
NC_012693.1	Salmonella enterica plasmid pAM04528, complete sequence
NC_012720.2	Burkholderia glumae BGR1 plasmid bglu_3p, complete sequence
NC_012725.2	Burkholderia glumae BGR1 plasmid bglu_4p, complete sequence
NC_012752.1	Candidatus Hamiltonella defensa 5AT (Acyrthosiphon pisum) plasmid pHD5AT, complete sequence
NC_012807.1	Methylobacterium extorquens AM1 plasmid p1META1, complete sequence
NC_012809.1	Methylobacterium extorquens AM1 plasmid p2META1, complete sequence
NC_012848.1	Rhizobium leguminosarum bv. trifolii WSM1325 plasmid pR132501, complete sequence
NC_012852.1	Rhizobium leguminosarum bv. trifolii WSM1325 plasmid pR132504, complete sequence
NC_012854.1	Rhizobium leguminosarum bv. trifolii WSM1325 plasmid pR132505, complete sequence
NC_012855.1	Ralstonia pickettii 12D plasmid pRp12D01, complete sequence
NC_012858.1	Rhizobium leguminosarum bv. trifolii WSM1325 plasmid pR132502, complete sequence
NC_012882.1	Escherichia coli plasmid pColE8, complete sequence
NC_012885.1	Aeromonas hydrophila plasmid pRA1, complete sequence
NC_012919.1	Photobacterium damselae subsp. piscicida plasmid pP9014 DNA, complete sequence
NC_012944.1	Escherichia coli Vir68 plasmid pVir68, complete sequence
NC_012970.1	Methylovorus glucosetrophus SIP3-4 plasmid pMsip01, complete sequence
NC_013034.2	Staphylococcus aureus subsp. aureus ST398 plasmid pKKS825, complete sequence
NC_013056.1	Acinetobacter calcoaceticus strain Acal H12O-07 plasmid pMMCU1, complete sequence
NC_013104.1	Salmonella enterica subsp. enterica serovar Typhimurium plasmid pSRC15, complete sequence
NC_013120.1	Escherichia coli plasmid pEK204, complete sequence
NC_013164.1	Anaerococcus prevotii DSM 20548 plasmid pAPRE01, complete sequence
NC_013175.1	Escherichia coli plasmid pEC14_114, complete sequence
NC_013176.1	Pseudomonas putida plasmid pW2, complete sequence
NC_013193.1	Candidatus Accumulibacter phosphatis clade IIA str. UW-1 plasmid pAph01, complete sequence
NC_013212.1	Acetobacter pasteurianus IFO 3283-01 plasmid pAPA01-030 DNA, complete genome
NC_013213.1	Acetobacter pasteurianus IFO 3283-01 plasmid pAPA01-040 DNA, complete genome
NC_013279.1	Uncultured bacterium plasmid pTRACA20, complete sequence
NC_013284.1	Cronobacter turicensis z3032 plasmid pCTU2, complete sequence
NC_013290.1	Staphylococcus aureus plasmid pWBG750, complete sequence
NC_013292.1	Staphylococcus aureus plasmid pWBG752, complete sequence
NC_013293.1	Staphylococcus aureus plasmid pWBG757, complete sequence
NC_013301.1	Staphylococcus aureus plasmid SAP053A, complete sequence
NC_013303.1	Staphylococcus aureus plasmid SAP072A, complete sequence
NC_013304.1	Staphylococcus aureus plasmid SAP073A, complete sequence
NC_013307.1	Staphylococcus aureus plasmid SAP085A, complete sequence
NC_013309.1	Staphylococcus aureus plasmid SAP093A, complete sequence
NC_013311.1	Staphylococcus aureus plasmid SAP094A, complete sequence
NC_013312.1	Staphylococcus aureus plasmid SAP095B, complete sequence
NC_013313.1	Staphylococcus aureus plasmid pWBG763, complete sequence
NC_013320.1	Staphylococcus aureus plasmid SAP014A, complete sequence
NC_013322.1	Staphylococcus aureus plasmid SAP019A, complete sequence
NC_013328.1	Staphylococcus aureus plasmid pWBG753, complete sequence
NC_013331.1	Staphylococcus aureus plasmid SAP047A, complete sequence
NC_013336.1	Staphylococcus aureus plasmid SAP060B, complete sequence
NC_013340.1	Staphylococcus aureus plasmid SAP076A, complete sequence
NC_013345.1	Staphylococcus aureus plasmid SAP085B, complete sequence
NC_013354.1	Escherichia coli O103:H2 str. 12009 plasmid pO103 DNA, complete sequence
NC_013362.1	Escherichia coli O26:H11 str. 11368 plasmid pO26_2 DNA, complete sequence
NC_013365.1	Escherichia coli O111:H- str. 11128 plasmid pO111_1 DNA, complete sequence
NC_013366.1	Escherichia coli O111:H- str. 11128 plasmid pO111_3 DNA, complete sequence
NC_013367.1	Escherichia coli O111:H- str. 11128 plasmid pO111_4 DNA, complete sequence
NC_013369.1	Escherichia coli O26:H11 str. 11368 plasmid pO26_1 DNA, complete sequence
NC_013372.1	Staphylococcus epidermidis plasmid SAP016A, complete sequence
NC_013437.1	Salmonella enterica subsp. enterica serovar Typhimurium plasmid pSLT-BT, complete sequence
NC_013452.1	Staphylococcus aureus subsp. aureus ED98 plasmid pT181, complete sequence
NC_013500.1	Moraxella bovis strain ATCC 10900 plasmid pMbo4.6, complete sequence
NC_013506.1	Acinetobacter baumannii plasmid pMMCU2, complete sequence
NC_013507.1	Escherichia coli ETEC H10407 plasmid pEntH10407, complete sequence
NC_013513.1	Paracoccus aminophilus strain JCM 7686 plasmid pAMI3, complete sequence
NC_013514.1	Enterococcus faecalis plasmid pAMbeta1, complete sequence
NC_013537.1	Bacillus subtilis strain ATCC 15841 plasmid pPL1, complete sequence
NC_013539.1	Planococcus sp. ZOYM plasmid pPCZ1, complete sequence
NC_013542.1	Klebsiella pneumoniae plasmid pKF3-70, complete sequence
NC_013545.1	Sinorhizobium meliloti plasmid pSmeSM11a, complete sequence
NC_013546.1	Actinobacillus pleuropneumoniae plasmid p11745, complete sequence
NC_013655.1	Escherichia coli SE15 plasmid pECSF1 DNA, complete genome
NC_013719.1	Citrobacter rodentium ICC168 plasmid pCROD3, complete sequence
NC_013727.1	Shigella sonnei plasmid pEG356 complete sequence
NC_013728.1	Escherichia coli O26:H- plasmid pO26-CRL, complete sequence
NC_013859.1	Azospirillum sp. B510 plasmid pAB510e DNA, complete genome
NC_013930.1	Thioalkalivibrio sp. K90mix plasmid pTK9001 sequence
NC_013950.1	Klebsiella pneumoniae plasmid pKF3-94, complete sequence
NC_013951.1	Klebsiella pneumoniae plasmid pKF3-140, complete sequence
NC_013952.1	Lactobacillus paracasei TXW plasmid pTXW, complete sequence
NC_013973.1	Erwinia amylovora ATCC 49946 plasmid 2
NC_014005.1	Sphingobium japonicum UT26S plasmid pUT1 DNA, complete genome
NC_014009.1	Sphingobium japonicum UT26S plasmid pUT2 DNA, complete genome
NC_014015.1	Sporosarcina ureae plasmid pSU1 strain DMV4, complete sequence
NC_014016.1	Klebsiella pneumoniae plasmid pKpQIL, complete sequence
NC_014104.1	Bacillus amyloliquefaciens plasmid pBSG3, complete sequence
NC_014105.1	Neisseria gonorrhoeae plasmid pEP5289, complete sequence
NC_014124.1	Pseudomonas putida plasmid pDK1, complete sequence
NC_014131.1	Leuconostoc kimchii IMSNU 11154 plasmid LkipL4701, complete sequence
NC_014132.1	Leuconostoc kimchii IMSNU 11154 plasmid LkipL4704, complete sequence
NC_014133.1	Leuconostoc kimchii IMSNU 11154 plasmid LkipL4719, complete sequence
NC_014135.1	Leuconostoc kimchii IMSNU 11154 plasmid LkipL48, complete sequence
NC_014154.1	Thiomonas intermedia K12 plasmid pTINT01, complete sequence
NC_014156.1	Staphylococcus aureus subsp. aureus ST398 plasmid pKKS627, complete sequence
NC_014164.1	Lactobacillus acidipiscis cryptic plasmid pLAC1, complete sequence, strain ACA-DC 1533
NC_014170.1	Xenorhabdus nematophila ATCC 19061 plasmid XNC1_p, complete genome
NC_014208.1	Klebsiella oxytoca KOX105 plasmid pKOX105, complete sequence
NC_014231.1	Escherichia coli plasmid pKC394, complete sequence
NC_014232.1	Escherichia coli ETEC 1392/75 plasmid p1081, complete sequence
NC_014234.1	Escherichia coli ETEC 1392/75 plasmid p746, complete sequence
NC_014312.1	Klebsiella pneumoniae plasmid pKP048, complete sequence
NC_014317.1	Nitrosococcus watsonii C-113 plasmid pNWAT02, complete sequence
NC_014368.1	Klebsiella pneumoniae plasmid pNL194, complete sequence
NC_014382.1	Escherichia coli plasmid pEC_B24, complete sequence
NC_014383.1	Escherichia coli plasmid pEC_Bactec, complete sequence
NC_014384.1	Escherichia coli plasmid pEC_L8, complete sequence
NC_014385.1	Escherichia coli plasmid pEC_L46, complete sequence
NC_014475.1	Enterococcus faecalis plasmid pWZ1668, complete sequence
NC_014476.2	Salmonella enterica subsp. enterica serovar Typhimurium plasmid pYT1 DNA, complete sequence
NC_014477.1	Escherichia coli plasmid pCT, complete sequence
NC_014503.1	Cyanothece sp. PCC 7822 plasmid Cy782204, complete sequence
NC_014504.1	Cyanothece sp. PCC 7822 plasmid Cy782205, complete sequence
NC_014534.1	Cyanothece sp. PCC 7822 plasmid Cy782202, complete sequence
NC_014544.1	Legionella longbeachae NSW150 plasmid pLLO
NC_014558.2	Lactobacillus plantarum subsp. plantarum ST-III plasmid pST-III, complete sequence
NC_014615.1	Escherichia coli plasmid pETN48, complete sequence
NC_014634.1	Ilyobacter polytropus DSM 2926 plasmid pILYOP02, complete sequence
NC_014641.1	Achromobacter xylosoxidans A8 plasmid pA81, complete sequence
NC_014723.1	Burkholderia rhizoxinica HKI 454 plasmid pBRH02, complete sequence
NC_014725.1	Edwardsiella tarda strain CK41 plasmid pCK41, complete sequence
NC_014750.1	Marivirga tractuosa DSM 4126 plasmid pFTRAC01, complete sequence
NC_014827.1	Ruminococcus albus 7 plasmid pRUMAL04, complete sequence
NC_014832.1	Paracoccus aminophilus strain JCM 7686 plasmid pAMI7, complete sequence
NC_014843.1	Escherichia coli plasmid p3521, complete sequence
NC_014911.1	Alicycliphilus denitrificans BC plasmid pALIDE02, complete sequence
NC_014919.1	Lactobacillus brevis strain D11 plasmid pSD11, complete sequence
NC_014937.1	Bacillus thuringiensis CT43 plasmid pBMB0558, complete sequence
NC_015058.1	Granulicella tundricola MP5ACTX9 plasmid pACIX903, complete sequence
NC_015066.1	Bifidobacterium longum subsp. infantis 157F plasmid p157F-NC2 DNA, complete sequence
NC_015154.1	Klebsiella pneumoniae plasmid pc15-k, complete sequence
NC_015179.1	Acidiphilium multivorum AIU301 plasmid pACMV3 DNA, complete sequence
NC_015180.1	Acidiphilium multivorum AIU301 plasmid pACMV5 DNA, complete sequence
NC_015181.1	Acidiphilium multivorum AIU301 plasmid pACMV6 DNA, complete sequence
NC_015188.1	Acidiphilium multivorum AIU301 plasmid pACMV4 DNA, complete sequence
NC_015189.1	Acidiphilium multivorum AIU301 plasmid pACMV7 DNA, complete sequence
NC_015221.1	Nitrosomonas sp. AL212 plasmid pNAL21202, complete sequence
NC_015223.1	Nitrosomonas sp. AL212 plasmid pNAL21201, complete sequence
NC_015255.1	Tetragenococcus halophilus HO plasmid pHDC-HO, complete sequence
NC_015257.1	Tetragenococcus halophilus plasmid pHDC-I DNA, complete sequence
NC_015260.1	Tetragenococcus halophilus plasmid pHDC-A DNA, complete sequence
NC_015261.1	Tetragenococcus halophilus plasmid pHDC-RI DNA, complete sequence
NC_015377.1	Burkholderia gladioli BSR3 plasmid bgla_2p, complete sequence
NC_015382.1	Burkholderia gladioli BSR3 plasmid bgla_1p, complete sequence
NC_015392.1	Salmonella enterica subsp. enterica serovar Dublin plasmid pSD853_7.9, complete sequence
NC_015420.1	Lactobacillus buchneri NRRL B-30929 plasmid pLBUC01, complete sequence
NC_015423.1	Alicycliphilus denitrificans K601 plasmid pALIDE201, complete sequence
NC_015429.1	Lactobacillus buchneri NRRL B-30929 plasmid pLBUC02, complete sequence
NC_015509.1	Bhargavaea sp. DMV9 plasmid pBSDMV9, complete sequence
NC_015599.1	Escherichia coli IncN plasmid N3, complete sequence
NC_015603.1	Lactobacillus kefiranofaciens ZW3 plasmid pWW2, complete sequence
NC_015698.1	Lactobacillus reuteri SD2112 plasmid pLR585, complete sequence
NC_015756.1	Weissella koreensis KACC 15510 plasmid WKp2903, complete sequence
NC_015852.1	Acidithiobacillus caldus SM-1 plasmid pLAtc1, complete sequence
NC_015853.1	Acidithiobacillus caldus SM-1 plasmid pLAtc2, complete sequence
NC_015854.1	Acidithiobacillus caldus SM-1 plasmid pLAtc3, complete sequence
NC_015855.1	Pseudomonas putida plasmid pGRT1, complete sequence
NC_015872.1	Escherichia coli plasmid p271A, complete sequence
NC_015876.1	Streptococcus pseudopneumoniae IS7493 plasmid pDRPIS7493, complete sequence
NC_015965.1	Salmonella enterica subsp. enterica serovar Typhimurium plasmid R621a, complete sequence
NC_015971.1	Streptococcus agalactiae strain GB2002 plasmid pGB2002, complete sequence
NC_015972.2	Serratia marcescens strain B-6493 plasmid pSM22, complete sequence
NC_015973.1	Streptococcus agalactiae strain GB2001 plasmid pGB2001, complete sequence
NC_016000.1	Sphingobium chungbukense strain DJ77 plasmid pSY2, complete sequence
NC_016009.1	Enterococcus faecium plasmid pM7M2, complete sequence
NC_016028.1	Komagataeibacter medellinensis NBRC 3288 plasmid pGXY030 DNA, complete sequence
NC_016034.1	Lactobacillus buchneri CD034 plasmid pCD034-2, complete sequence
NC_016035.1	Lactobacillus buchneri CD034 plasmid pCD034-1, complete sequence
NC_016039.1	Escherichia coli plasmid pHK17a, complete sequence
NC_016054.1	Staphylococcus arlettae strain 2-144 plasmid pSS-03, complete sequence
NC_016108.1	Methylomicrobium alcaliphilum str. 20Z plasmid MEALZ_p, complete genome
NC_016139.1	Staphylococcus hyicus plasmid p9811071-1, complete sequence
NC_016592.1	Burkholderia sp. YI23 plasmid byi_3p, complete sequence
NC_016607.1	Pediococcus claussenii ATCC BAA-344 plasmid pPECL-4, complete sequence
NC_016626.1	Burkholderia sp. YI23 plasmid byi_1p, complete sequence
NC_016644.1	Pseudomonas sp. MC1 plasmid KOPRI126573, complete sequence
NC_016747.1	Oceanimonas sp. GK1 plasmid pOCEGK02, complete sequence
NC_016774.1	Bacillus cereus NC7401 plasmid pNC4 DNA, complete sequence, strain: NC7401
NC_016813.1	Sinorhizobium fredii HH103 plasmid pSfHH103a complete sequence
NC_016821.2	Leuconostoc mesenteroides subsp. mesenteroides J18 plasmid pKLE03, complete sequence
NC_016825.1	Salmonella enterica subsp. enterica serovar Typhi str. P-stx-12 plasmid, complete sequence
NC_016828.2	Leuconostoc mesenteroides subsp. mesenteroides J18 plasmid pKLE04, complete sequence
NC_016833.1	Shigella sonnei 53G plasmid A, complete genome
NC_016836.1	Sinorhizobium fredii HH103 plasmid pSfHH103b complete sequence
NC_016840.1	Klebsiella pneumoniae subsp. pneumoniae HS11286 plasmid pKPHS4, complete sequence
NC_016846.1	Klebsiella pneumoniae subsp. pneumoniae HS11286 plasmid pKPHS2, complete sequence
NC_016851.1	Aliivibrio fischeri strain KB1A-97 plasmid pKB1A97-67, complete sequence
NC_016855.1	Salmonella enterica subsp. enterica serovar Typhimurium str. 14028S plasmid, complete sequence
NC_016858.1	Salmonella enterica subsp. enterica serovar Typhimurium str. ST4/74 plasmid TY474p1, complete sequence
NC_016859.1	Salmonella enterica subsp. enterica serovar Typhimurium str. ST4/74 plasmid TY474p3, complete sequence
NC_016861.1	Salmonella enterica subsp. enterica serovar Typhimurium str. T000240 plasmid pSTMDT12_L DNA, complete genome
NC_016862.1	Salmonella enterica subsp. enterica serovar Typhimurium str. T000240 plasmid pSTMDT12_S DNA, complete genome
NC_016864.1	Salmonella enterica subsp. enterica serovar Typhimurium str. UK-1 plasmid pSTUK-100, complete sequence
NC_016900.1	Komagataeibacter medellinensis NBRC 3288 plasmid pGXY060 DNA, complete sequence
NC_016904.1	Escherichia coli KO11 plasmid pEKO1101, complete genome
NC_016905.1	Shewanella baltica OS678 plasmid pSBAL67801, complete sequence
NC_016966.1	Klebsiella pneumoniae plasmid pUUH239.2, complete sequence
NC_016968.1	Comamonas testosteroni plasmid pTB30, complete sequence
NC_016974.1	Providencia stuartii plasmid pMR0211, complete sequence
NC_016976.1	Klebsiella pneumoniae plasmid pR55, complete sequence
NC_016978.1	Comamonas testosteroni plasmid pI2, complete sequence
NC_016980.1	Klebsiella pneumoniae plasmid pNDM-MAR, complete sequence
NC_016981.1	Lactococcus garvieae 21881 plasmid pGL2 complete sequence
NC_016983.1	Photobacterium damselae subsp. damselae plasmid pAQU1, complete sequence
NC_017017.1	Pediococcus claussenii ATCC BAA-344 plasmid pPECL-6, partial sequence
NC_017019.1	Pediococcus claussenii ATCC BAA-344 plasmid pPECL-8, complete sequence
NC_017054.1	Salmonella enterica subsp. enterica serovar Typhimurium str. 798 plasmid p798_93, complete sequence
NC_017070.1	Selenomonas ruminantium subsp. lactilytica TAM6421 plasmid pSRC6 DNA, complete genome
NC_017102.1	Acetobacter pasteurianus IFO 3283-32 plasmid pAPA32-040 DNA, complete genome
NC_017106.1	Acetobacter pasteurianus IFO 3283-01-42C plasmid pAPA42C_040 DNA, complete genome
NC_017110.1	Acetobacter pasteurianus IFO 3283-07 plasmid pAPA07-030 DNA, complete genome
NC_017114.1	Acetobacter pasteurianus IFO 3283-12 plasmid pAPA12-030 DNA, complete genome
NC_017115.1	Acetobacter pasteurianus IFO 3283-12 plasmid pAPA12-040 DNA, complete genome
NC_017119.1	Acetobacter pasteurianus IFO 3283-03 plasmid pAPA03-030 DNA, complete genome
NC_017123.1	Acetobacter pasteurianus IFO 3283-07 plasmid pAPA07-040 DNA, complete genome
NC_017127.1	Acetobacter pasteurianus IFO 3283-22 plasmid pAPA22-030 DNA, complete genome
NC_017132.1	Acetobacter pasteurianus IFO 3283-26 plasmid pAPA26-040 DNA, complete genome
NC_017135.1	Acetobacter pasteurianus IFO 3283-32 plasmid pAPA32-030 DNA, complete genome
NC_017140.1	Bacillus megaterium WSH-002 plasmid WSH-002_p2, complete sequence
NC_017142.1	Acetobacter pasteurianus IFO 3283-03 plasmid pAPA03-040 DNA, complete genome
NC_017145.1	Acetobacter pasteurianus IFO 3283-22 plasmid pAPA22-040 DNA, complete genome
NC_017147.1	Acetobacter pasteurianus IFO 3283-26 plasmid pAPA26-030 DNA, complete genome
NC_017151.1	Acetobacter pasteurianus IFO 3283-01-42C plasmid pAPA42C_030 DNA, complete genome
NC_017163.1	Acinetobacter baumannii 1656-2 plasmid ABKp1, complete sequence
NC_017166.1	Acinetobacter baumannii TCDC-AB0715 plasmid p2ABTCDC0715, complete sequence
NC_017185.1	Zymomonas mobilis subsp. mobilis ATCC 10988 plasmid pZMOBP6, complete sequence
NC_017194.1	Bacillus subtilis subsp. natto BEST195 plasmid pBEST195S DNA, complete genome
NC_017202.1	Bacillus thuringiensis serovar chinensis CT-43 plasmid pCT127, complete sequence
NC_017207.1	Bacillus thuringiensis serovar chinensis CT-43 plasmid pCT8513, complete sequence
NC_017210.1	Bacillus thuringiensis serovar chinensis CT-43 plasmid pCT6880, complete sequence
NC_017211.1	Bacillus thuringiensis serovar chinensis CT-43 plasmid pCT8252, complete sequence
NC_017212.1	Bacillus thuringiensis serovar chinensis CT-43 plasmid pCT9547, complete sequence
NC_017220.1	Bifidobacterium longum subsp. longum KACC 91563 plasmid BLNIAS_P1, complete sequence
NC_017314.1	Enterococcus faecalis 62 plasmid EF62pA, complete sequence
NC_017319.1	Shigella flexneri 2002017 plasmid pSFxv_1, complete sequence
NC_017334.1	Staphylococcus aureus subsp. aureus ST398 pS0385-1 plasmid, isolate SO385
NC_017339.1	Staphylococcus aureus subsp. aureus JKD6159 plasmid pSaa6159, complete sequence
NC_017466.1	Lactobacillus casei strain TISTR1341 plasmid pRCEID2.9, complete sequence
NC_017468.1	Lactobacillus helveticus H10 plasmid pH10, complete sequence
NC_017478.1	Lactococcus lactis plasmid pSK11L, complete sequence
NC_017479.1	Lactobacillus salivarius CECT 5713 plasmid pHN1, complete sequence
NC_017493.1	Lactococcus lactis subsp. cremoris A76 plasmid pQA549, complete sequence
NC_017508.1	Marinobacter adhaerens HP15 plasmid pHP-42, complete sequence
NC_017510.1	Neisseria gonorrhoeae TCDC-NG08107 plasmid pNGTCDC08107, complete sequence
NC_017556.1	Xanthomonas albilineans str. GPE PC73, plasmid, complete genome
NC_017557.1	Xanthomonas albilineans str. GPE PC73, plasmid, complete genome
NC_017558.1	Ralstonia solanacearum CMR15 plasmid pRSC35, complete genome
NC_017570.1	Shewanella baltica BA175 plasmid pSBAL17501, complete sequence
NC_017572.1	Shewanella baltica BA175 plasmid pSBAL17502, complete sequence
NC_017577.1	Shewanella baltica OS117 plasmid pSBAL11701, complete sequence
NC_017580.1	Shewanella baltica OS117 plasmid pSBAL11702, complete sequence
NC_017627.1	Escherichia coli 042 plasmid pAA complete sequence
NC_017630.1	Escherichia coli UM146 plasmid pUM146, complete sequence
NC_017637.1	Escherichia coli W plasmid pRK1, complete sequence
NC_017640.1	Escherichia coli UMNK88 plasmid pUMNK88_Ent, complete sequence
NC_017642.1	Escherichia coli UMNK88 plasmid pUMNK88_91, complete sequence
NC_017643.1	Escherichia coli UMNK88 plasmid pUMNK88_Hly, complete sequence
NC_017645.1	Escherichia coli UMNK88 plasmid pUMNK88, complete sequence
NC_017648.1	Escherichia coli O7:K1 str. CE10 plasmid pCE10B, complete sequence
NC_017659.1	Escherichia coli O83:H1 str. NRG 857C plasmid pO83_CORR, complete sequence
NC_017665.1	Escherichia coli W plasmid pRK1, complete sequence
NC_017675.1	Salmonella enterica subsp. enterica serovar Typhimurium str. ST4/74 plasmid TY474p2, complete sequence
NC_017718.1	Salmonella enterica subsp. enterica serovar Typhimurium str. SL1344 plasmid pCol1B9_SL1344 complete sequence
NC_017719.1	Salmonella enterica subsp. enterica serovar Typhimurium str. SL1344 plasmid pRSF1010_SL1344 complete sequence
NC_017720.1	Salmonella enterica subsp. enterica serovar Typhimurium str. SL1344 plasmid pSLT_SL1344 complete sequence
NC_017722.1	Escherichia coli ETEC H10407 p666 plasmid
NC_017848.1	Acinetobacter baumannii MDR-TJ plasmid pABTJ1, complete sequence
NC_017858.1	Methylophaga frappieri strain JAM7 plasmid, complete sequence
NC_017908.2	Mycobacterium abscessus subsp. bolletii F1725 plasmid BRA100, complete sequence
NC_017958.1	Tistrella mobilis KA081020-065 plasmid pTM3, complete sequence
NC_017961.1	Enterococcus faecium DO plasmid 1, complete sequence
NC_018067.1	Desulfosporosinus acidiphilus SJ4 plasmid pDESACI.02, complete sequence
NC_018107.1	Klebsiella michiganensis E718 plasmid pKOX_R1, complete sequence
NC_018141.1	Legionella pneumophila subsp. pneumophila str. Lorraine plasmid pLELO, complete genome
NC_018494.1	Bacillus cereus FRI-35 plasmid p04, complete sequence
NC_018512.1	Bacillus thuringiensis HD-789 plasmid pBTHD789-6, complete sequence
NC_018606.1	Cardinium endosymbiont cEper1 of Encarsia pergandiella pCher plasmid, complete sequence
NC_018611.1	Lactobacillus buchneri CD034 plasmid pCD034-3, complete sequence
NC_018659.1	Escherichia coli O104:H4 str. 2011C-3493 plasmid pESBL-EA11, complete sequence
NC_018682.1	Sinorhizobium meliloti Rm41 plasmid pRM41A complete sequence
NC_018699.1	Leuconostoc carnosum JB16 plasmid pKLC4, complete genome
NC_018742.1	Emticicia oligotrophica DSM 17448 plasmid pEMTOL01, complete sequence
NC_018882.1	Bacillus thuringiensis Bt407 plasmid BTB_7p, complete sequence
NC_018883.1	Bacillus thuringiensis Bt407 plasmid BTB_6p, complete sequence
NC_018884.1	Bacillus thuringiensis Bt407 plasmid BTB_5p, complete sequence
NC_018886.1	Bacillus thuringiensis Bt407 plasmid BTB_9p, complete sequence
NC_018953.1	Klebsiella pneumoniae plasmid pIGMS32, complete sequence
NC_018954.1	Salmonella enterica subsp. enterica serovar Kentucky plasmid pCS0010A, complete sequence
NC_018965.1	Staphylococcus aureus plasmid SAP077A, complete sequence
NC_018966.1	Salmonella enterica subsp. enterica serovar Kentucky plasmid pSSAP03302A, complete sequence
NC_018968.1	Staphylococcus aureus plasmid p18809-P04, complete sequence
NC_018994.1	Escherichia coli plasmid pNDM-1_Dok01, complete sequence
NC_018995.1	Escherichia coli plasmid pHUSEC41-1, complete sequence
NC_018998.1	Escherichia coli F18+ plasmid pTC1, complete sequence
NC_019001.1	Salmonella enterica subsp. enterica serovar Typhimurium plasmid pYT2, complete sequence
NC_019009.1	Staphylococcus aureus plasmid SAP078A, complete sequence
NC_019014.1	Aeromonas dhakensis AAK1 plasmid pAAk1 DNA, complete genome
NC_019020.1	Uncultured bacterium plasmid PB5, complete sequence
NC_019021.1	Uncultured bacterium plasmid PSP21, complete sequence
NC_019022.1	Uncultured bacterium plasmid PB11, complete sequence
NC_019033.1	Escherichia coli plasmid pQNR2078, complete sequence
NC_019037.1	Escherichia coli plasmid pChi7122-2, complete sequence
NC_019038.1	Escherichia coli plasmid pChi7122-4, complete sequence
NC_019043.1	Escherichia coli plasmid pND11_107, complete sequence
NC_019044.1	Escherichia coli plasmid pND12_96, complete sequence
NC_019045.2	Escherichia coli strain N10-2337 plasmid pNDM102337, complete sequence
NC_019057.1	Escherichia coli plasmid pHK01, complete sequence
NC_019061.1	Escherichia coli plasmid pPWD4_103, complete sequence
NC_019062.1	Escherichia coli plasmid p838C-R1, complete sequence
NC_019063.1	Escherichia coli plasmid pNDM-HK, complete sequence
NC_019065.1	Escherichia coli plasmid pPG010208, complete sequence
NC_019066.1	Escherichia coli plasmid pAPEC1990_61, complete sequence
NC_019069.1	Escherichia coli plasmid pNDM10505, complete sequence
NC_019071.1	Escherichia coli plasmid pHK09, complete sequence
NC_019072.1	Escherichia coli plasmid pHK08, complete sequence
NC_019073.1	Escherichia coli plasmid pHN7A8, complete sequence
NC_019082.1	Escherichia coli plasmid pZS50, complete sequence
NC_019087.1	Escherichia coli O25b:H4-ST131 str. EC958 plasmid pKC396, complete sequence
NC_019089.1	Escherichia coli plasmid pGUE-NDM, complete sequence
NC_019090.1	Escherichia coli plasmid pHK23a, complete sequence
NC_019091.1	Escherichia coli plasmid pASL01a, complete sequence
NC_019094.1	Escherichia coli plasmid p417H-90, complete sequence
NC_019095.1	Escherichia coli plasmid pXZ, complete sequence
NC_019097.1	Escherichia coli plasmid Plm, complete sequence
NC_019098.1	Escherichia coli strain HHA45 plasmid pHHA45, complete sequence
NC_019099.1	Salmonella enterica plasmid pNF1358, complete sequence
NC_019104.1	Salmonella enterica subsp. enterica serovar Kentucky plasmid pCS0010A_95, complete sequence
NC_019107.1	Salmonella enterica subsp. enterica serovar Dublin plasmid pSD_174, complete sequence
NC_019108.1	Salmonella enterica subsp. enterica serovar Typhimurium plasmid pSal6919a, complete sequence
NC_019109.1	Salmonella enterica subsp. enterica serovar Typhimurium plasmid pSal8934b, complete sequence
NC_019111.1	Salmonella enterica subsp. enterica serovar Typhimurium plasmid pSal8934a, complete sequence
NC_019112.1	Salmonella enterica subsp. enterica serovar Pullorum plasmid pSPUV, complete sequence
NC_019114.1	Salmonella enterica subsp. enterica serovar Heidelberg plasmid pSH111_227, complete sequence
NC_019116.1	Salmonella enterica subsp. enterica serovar Heidelberg plasmid pSH163_135, complete sequence
NC_019117.1	Salmonella enterica subsp. enterica serovar Heidelberg plasmid pSH696_117, complete sequence
NC_019118.1	Salmonella enterica subsp. enterica serovar Heidelberg plasmid pSH696_135, complete sequence
NC_019121.1	Salmonella enterica subsp. enterica serovar Heidelberg plasmid pSH111_166, complete sequence
NC_019122.1	Salmonella enterica subsp. enterica serovar Heidelberg plasmid pSH163_120, complete sequence
NC_019123.1	Salmonella enterica subsp. enterica serovar Heidelberg plasmid pSH1148_107, complete sequence
NC_019124.1	Salmonella enterica subsp. enterica serovar Virchow plasmid pVQS1, complete sequence
NC_019131.1	Salmonella enterica subsp. enterica serovar Heidelberg plasmid pSH146_87, complete sequence
NC_019134.1	Salmonella enterica subsp. enterica serovar Derby plasmid pSD4.0, complete sequence
NC_019137.1	Salmonella enterica subsp. enterica serovar Derby plasmid pSD107, complete sequence
NC_019142.1	Staphylococcus aureus plasmid pCPS49, complete sequence
NC_019144.1	Staphylococcus aureus plasmid pMSA16, complete sequence
NC_019148.1	Staphylococcus aureus PM1 plasmid pPM1, complete sequence
NC_019153.1	Klebsiella pneumoniae plasmid pNDM-KN, complete sequence
NC_019154.1	Klebsiella pneumoniae plasmid pOXA-48, complete sequence
NC_019155.1	Klebsiella pneumoniae plasmid pKpQIL-IT, complete sequence
NC_019156.1	Klebsiella pneumoniae plasmid pAAC154, complete sequence
NC_019158.1	Klebsiella pneumoniae plasmid pNDM10469, complete sequence
NC_019159.1	Klebsiella pneumoniae plasmid ColEST258, complete sequence
NC_019163.1	Klebsiella pneumoniae plasmid pTR4, complete sequence
NC_019165.1	Klebsiella pneumoniae plasmid pKPN101-IT, complete sequence
NC_019166.1	Klebsiella pneumoniae strain CRE1 plasmid pIMP-HZ1, complete sequence
NC_019180.1	Haemophilus influenzae plasmid pA1606, complete sequence
NC_019182.1	Haemophilus influenzae plasmid pLFH64, complete sequence
NC_019183.1	Haemophilus influenzae plasmid pLFS5, complete sequence
NC_019184.1	Haemophilus influenzae plasmid pLFH49, complete sequence
NC_019185.1	Haemophilus influenzae plasmid pA1209, complete sequence
NC_019186.1	Haemophilus influenzae plasmid pJ612, complete sequence
NC_019200.1	Bifidobacterium longum strain M62 plasmid pSP02, complete sequence
NC_019202.1	Pseudomonas aeruginosa plasmid pKLC102, complete sequence
NC_019211.1	Neisseria gonorrhoeae plasmid pEM1, complete sequence
NC_019213.1	Enterococcus faecalis plasmid pWZ909, complete sequence
NC_019216.1	Uncultured bacterium plasmid pRSB105, complete sequence
NC_019220.1	Burkholderia pseudomallei plasmid pPHB194, complete sequence
NC_019230.1	Bacillus sp. 24 plasmid pBHS24, complete sequence
NC_019252.1	Streptococcus pyogenes plasmid pGA2000, complete sequence
NC_019260.1	Mannheimia haemolytica plasmid pMh1405, complete sequence
NC_019263.1	Delftia acidovorans plasmid pLME1, complete sequence
NC_019264.1	Delftia acidovorans plasmid pNB8c, complete sequence
NC_019268.1	Acinetobacter lwoffii plasmid pNDM-BJ01, complete sequence
NC_019270.1	Bhargavaea cecembensis plasmid pBSDMV46A, complete sequence
NC_019275.1	Psychrobacter sp. DAB_AL32B plasmid pP32BP1, complete sequence
NC_019280.1	Acinetobacter baumannii plasmid pMMD, complete sequence
NC_019281.1	Acinetobacter lwoffii plasmid pNDM-BJ02, complete sequence
NC_019282.1	Bacillus sp. DMV2 plasmid pDMV2, complete sequence
NC_019283.1	Delftia acidovorans plasmid pC1-1, complete sequence
NC_019284.1	Enterococcus faecalis plasmid pWZ7140, complete sequence
NC_019287.1	Paracoccus aestuarii plasmid pAES1, complete sequence
NC_019289.1	Paracoccus haeundaensis plasmid pHAE1, complete sequence
NC_019292.2	Pseudomonas savastanoi pv. savastanoi native plasmid pPsv48C complete sequence
NC_019294.1	Psychrobacter sp. DAB_AL43B plasmid pP43BP2, complete sequence
NC_019306.1	Psychrobacter sp. DAB_AL43B plasmid pP43BP3, complete sequence
NC_019312.1	Delftia sp. KV29 plasmid pKV29, complete sequence
NC_019318.1	Ralstonia pickettii plasmid p712, complete sequence
NC_019319.1	Paracoccus marcusii plasmid pMOS2, complete sequence
NC_019320.1	Variovorax sp. DB1 plasmid pDB1, complete sequence
NC_019341.1	Pseudomonas syringae plasmid pNCPPB880-40, complete sequence
NC_019342.1	Salmonella sp. 14 plasmid p14-120, complete sequence
NC_019344.1	Serratia marcescens plasmid R830b, complete sequence
NC_019346.1	Enterobacter cloacae plasmid pNE1280, complete sequence
NC_019351.1	Lactococcus lactis subsp. cremoris plasmid pAF22, complete sequence
NC_019352.1	Leuconostoc mesenteroides subsp. mesenteroides plasmid pMBLT00, complete sequence
NC_019353.1	Leuconostoc mesenteroides subsp. mesenteroides plasmid pMBLR00, complete sequence
NC_019356.1	Paracoccus marcusii plasmid pMOS6, complete sequence
NC_019360.1	Citrobacter freundii plasmid pNDM-CIT, complete sequence
NC_019368.1	Enterobacter cloacae plasmid pEl1573, complete sequence
NC_019369.1	Burkholderia cepacia plasmid pYS1, complete sequence
NC_019370.1	Streptococcus dysgalactiae subsp. equisimilis plasmid p5580, complete sequence
NC_019372.1	Lactobacillus plantarum plasmid pG6301, complete sequence
NC_019375.1	Providencia stuartii plasmid pTC2, complete sequence
NC_019378.1	Burkholderia cepacia plasmid pIJB1, complete sequence
NC_019380.1	Aeromonas hydrophila plasmid pR148, complete sequence
NC_019389.1	Klebsiella pneumoniae plasmid pKDO1, complete sequence
NC_019390.1	Klebsiella pneumoniae plasmid pKPN_CZ, complete sequence
NC_019424.1	Escherichia coli plasmid pFOS-HK151325, complete sequence
NC_019426.1	Halomonas sp. ZM3 plasmid pZM3H1, complete sequence
NC_019430.1	Lactococcus lactis subsp. cremoris UC509.9 plasmid pCIS8, complete sequence
NC_019554.1	Oenococcus oeni plasmid pOENI-1v2, complete sequence
NC_019555.1	Agrobacterium tumefaciens strain F64/95 plasmid pAoF64/95, complete sequence
NC_019558.1	Planococcus citreus plasmid pNM11, complete sequence
NC_019669.1	Lactobacillus paracasei plasmid pWCZ, complete sequence
NC_019690.1	Pseudanabaena sp. PCC 7367 plasmid pPSE7367.01, complete sequence
NC_019698.1	Chamaesiphon minutus PCC 6605 plasmid pCHA6605.02, complete sequence
NC_019734.1	Crinalium epipsammum PCC 9333 plasmid pCRI9333.02, complete sequence
NC_019739.1	Microcoleus sp. PCC 7113 plasmid pMIC7113.01, complete sequence
NC_019752.1	Calothrix sp. PCC 6303 plasmid pCAL6303.03, complete sequence
NC_019759.1	Gloeocapsa sp. PCC 7428 plasmid pGLO7428.03, complete sequence
NC_019783.1	Bacterium 36B plasmid pTOR_02, complete sequence
NC_019888.1	Klebsiella pneumoniae strain BK31551 plasmid pBK31551, complete sequence
NC_019889.1	Klebsiella pneumoniae strain 601 plasmid pNDM-OM, complete sequence
NC_019900.1	Lactobacillus plantarum strain BFE 5092 plasmid pMRI 5.2, complete sequence
NC_019906.1	Pseudomonas putida HB3267 plasmid pPC9, complete sequence
NC_019985.2	Acinetobacter baumannii ZW85-1 plasmid pAbNDM-1, complete sequence
NC_020053.1	Chamaesiphon minutus PCC 6605 plasmid pCHA6605.01, partial sequence
NC_020086.1	Escherichia coli plasmid pE66An, complete sequence
NC_020087.1	Klebsiella pneumoniae plasmid pK1HV, complete sequence
NC_020088.1	Klebsiella pneumoniae plasmid pK18An, complete sequence
NC_020121.1	Xylella fastidiosa subsp. multiplex strain Riv5 plasmid pXF-RIV5, complete sequence
NC_020122.1	Citrobacter freundii strain CFSTE plasmid pN-Cit, complete sequence
NC_020124.1	Bacillus thuringiensis YBT-1518 plasmid pBMB0228, complete sequence
NC_020132.1	Klebsiella pneumoniae strain BK32179 plasmid pBK32179, complete sequence
NC_020180.1	Enterobacter aerogenes EA1509E plasmid pEA1509_A, complete sequence
NC_020182.1	Enterobacter aerogenes EA1509E plasmid pEA1509_B
NC_020228.1	Haemophilus parainfluenzae strain 72322 plasmid, complete sequence
NC_020237.1	Staphylococcus hyicus plasmid pSTE1 complete sequence
NC_020271.1	Escherichia coli O25b:H4-ST131 str. EC958 strain ST131 plasmid pJIE186-2, complete sequence
NC_020273.1	Bacillus amyloliquefaciens IT-45 plasmid pBA45-1, whole genome shotgun sequence
NC_020277.1	Photobacterium damselae subsp. piscicida DI21 plasmid pPHDP60, complete sequence
NC_020278.2	Escherichia coli strain 3A11 plasmid pHN3A11, complete sequence
NC_020412.1	Shigella sonnei plasmid pDPT3, complete sequence
NC_020522.1	Legionella pneumophila subsp. pneumophila LPE509 plasmid, complete sequence
NC_020816.1	Xanthomonas citri subsp. citri Aw12879 plasmid pXcaw19, complete genome
NC_020817.1	Xanthomonas citri subsp. citri Aw12879 plasmid pXcaw58, complete genome
NC_020821.1	Lactobacillus brevis KB290 plasmid pKB290-2 DNA, complete genome
NC_020822.1	Lactobacillus brevis KB290 plasmid pKB290-4 DNA, complete genome
NC_020825.1	Lactobacillus brevis KB290 plasmid pKB290-9 DNA, complete genome
NC_020826.1	Lactobacillus brevis KB290 plasmid pKB290-3 DNA, complete genome
NC_020827.1	Lactobacillus brevis KB290 plasmid pKB290-6 DNA, complete genome
NC_021078.1	Klebsiella pneumoniae strain Kp002 plasmid pJEG011, complete sequence
NC_021198.1	Klebsiella pneumoniae subsp. pneumoniae KPX plasmid pKPX-1 DNA, complete sequence
NC_021199.1	Klebsiella pneumoniae subsp. pneumoniae KPX plasmid pKPX-2 DNA, complete sequence
NC_021231.1	Klebsiella pneumoniae subsp. rhinoscleromatis strain SB3432, plasmid pKRH, complete genome
NC_021250.1	Pseudomonas migulae strain D2RT plasmid pD2RT, complete sequence
NC_021501.1	Klebsiella michiganensis strain E718 plasmid pKOX_NDM1, complete sequence
NC_021523.1	Escherichia coli strain CGB40 plasmid pCGB40, complete sequence
NC_021594.1	Serratia plymuthica 4Rx13 plasmid p75, complete sequence
NC_021654.1	Klebsiella pneumoniae plasmid pKN-LS6, complete sequence
NC_021656.1	Klebsiella pneumoniae plasmid pKpQIL-SC29, complete sequence
NC_021666.1	Klebsiella pneumoniae plasmid ColE-LS6, complete sequence
NC_021667.1	Klebsiella pneumoniae plasmid IncA/C-LS6, complete sequence
NC_021727.1	Acinetobacter baumannii BJAB07104 plasmid p1BJAB07104, complete sequence
NC_021731.1	Acinetobacter baumannii BJAB0868 plasmid p2BJAB0868, complete sequence
NC_021875.1	Bifidobacterium kashiwanohense JCM 15439 plasmid pBBKW-1 DNA, complete sequence
NC_022114.1	Lactobacillus paracasei subsp. paracasei 8700:2 plasmid 1, complete sequence
NC_022267.1	Salmonella enterica subsp. enterica serovar Enteritidis strain S1400/94 plasmid pS1400_89, complete sequence
NC_022333.1	Escherichia coli plasmid pCss165Kan DNA, complete genome, strain: 4266 delta cssB::Km
NC_022372.1	Salmonella enterica subsp. enterica serovar Typhimurium plasmid pYT3 DNA, complete sequence
NC_022533.1	Plautia stali symbiont plasmid pPstS1 DNA, complete genome
NC_022585.1	Shigella sonnei eg211 plasmid pDPT1 complete sequence
NC_022742.1	Escherichia coli HUSEC2011 plasmid pHUSEC2011-1 complete sequence
NC_022992.1	Escherichia coli plasmid pO111-CRL-115, complete sequence
NC_022996.1	Escherichia coli plasmid pO26-CRL-125, complete sequence
NC_023027.1	Klebsiella pneumoniae strain E71T plasmid, complete sequence
NC_023909.1	Escherichia coli strain EcNDM1 plasmid pEcNDM1, complete sequence
NC_023910.1	Escherichia coli strain EcNDM0 plasmid pEcNDM0, complete sequence
NC_023911.1	Raoultella planticola strain KpNDM1 plasmid pKpNDM1, complete sequence
NZ_AEOY01000095.1	Acinetobacter baumannii 3990 plasmid p1ABST2, whole genome shotgun sequence
NZ_AEOZ01000236.1	Acinetobacter baumannii 3909 plasmid p1ABST78, whole genome shotgun sequence
NZ_AEPA01000395.1	Acinetobacter baumannii 4190 plasmid p1ABST25 plasmid1, whole genome shotgun sequence, complete sequence
NZ_AFDA02000007.1	Acinetobacter baumannii Naval-18 plasmid pNaval18-74, complete sequence, whole genome shotgun sequence
NZ_AFDA02000008.1	Acinetobacter baumannii Naval-18 plasmid pNaval18-8.4, complete sequence, whole genome shotgun sequence
NZ_AFDA02000010.1	Acinetobacter baumannii Naval-18 plasmid pNaval18-5.7, complete sequence, whole genome shotgun sequence
NZ_AFDB02000004.1	Acinetobacter baumannii Naval-81 plasmid pNaval81-67, whole genome shotgun sequence
NZ_AFDL01000006.1	Acinetobacter baumannii OIFC143 plasmid pOIFC143-70, whole genome shotgun sequence
NZ_AFET01000005.1	Escherichia coli AA86 plasmid pAA86S, whole genome shotgun sequence
NZ_AFSD01000007.1	Agrobacterium tumefaciens F2 plasmid unnamed p1, whole genome shotgun sequence
NZ_AFSD01000008.1	Agrobacterium tumefaciens F2 plasmid unnamed p2, whole genome shotgun sequence
NZ_AFYG01000108.1	Escherichia coli XH001 plasmid pVZ321-thrLABC, whole genome shotgun sequence
NZ_AGFH01000030.1	Acinetobacter pittii D499 plasmid pAB_D499, whole genome shotgun sequence
NZ_AGFM01000122.1	Novosphingobium pentaromativorans US6-1 plasmid pLA1, whole genome shotgun sequence
NZ_AGTD01000002.1	Escherichia coli UMNF18 plasmid pUMNF18_IncI1, whole genome shotgun sequence
NZ_AGTD01000004.1	Escherichia coli UMNF18 plasmid pUMNF18_IncFV, whole genome shotgun sequence
NZ_AKKM01000049.1	Providencia alcalifaciens Dmel2 plasmid pPALC1, whole genome shotgun sequence
NZ_AKVW01000006.1	Rhodobacter sphaeroides 2.4.1 plasmid D, whole genome shotgun sequence
NZ_AKVW01000007.1	Rhodobacter sphaeroides 2.4.1 plasmid Dx, whole genome shotgun sequence
NZ_AKYF01000029.1	Brevibacillus brevis X23 plasmid pLS30, whole genome shotgun sequence
NZ_ALII01000020.1	Acinetobacter baumannii IS-123 plasmid pIS123-67, whole genome shotgun sequence
NZ_ALIR01000019.1	Acinetobacter radioresistens WC-A-157 plasmid pWCA157-71, whole genome shotgun sequence
NZ_ANIP01000001.1	Bacillus subtilis S1-4 plasmid pSU01, whole genome shotgun sequence
NZ_CM000772.1	Rickettsia endosymbiont of Ixodes scapularis plasmid pREIS2, whole genome shotgun sequence
NZ_CM001063.1	Salmonella enterica subsp. enterica serovar Choleraesuis str. SCSA50 strain A50 plasmid pSCV50, whole genome shotgun sequence
NZ_CM001144.1	Escherichia fergusonii ECD227 plasmid pECD227_113, whole genome shotgun sequence
NZ_CM001145.1	Escherichia fergusonii ECD227 plasmid pECD227_46, whole genome shotgun sequence
NZ_CM001154.1	Salmonella enterica subsp. enterica serovar Gallinarum str. SG9 strain 9 plasmid unnamed, whole genome shotgun sequence
NZ_CM001372.1	Fluoribacter dumoffii Tex-KL plasmid pLDTK, whole genome shotgun sequence
NZ_CM001374.1	Fluoribacter dumoffii NY 23 plasmid pLDNY1, whole genome shotgun sequence
NZ_CM001375.1	Fluoribacter dumoffii NY 23 plasmid pLDNY2, whole genome shotgun sequence
NZ_CM001472.1	Salmonella enterica subsp. houtenae str. ATCC BAA-1581 plasmid pSEHO0A1, whole genome shotgun sequence
NZ_CM001473.1	Salmonella enterica subsp. houtenae str. ATCC BAA-1581 plasmid pSEHO0A2, whole genome shotgun sequence
NZ_CM001802.1	Acinetobacter pittii strain XM1570 plasmid pXM1, whole genome shotgun sequence
NZ_CM001856.1	Providencia rettgeri Dmel1 plasmid pPRET1, whole genome shotgun sequence

## Sheet: Transmissible, test set
Accession	Description
NC_012987.1	Methylobacterium extorquens str. DM4 plasmid p1METDI, complete genome
NC_020239.1	Bacillus thuringiensis serovar kurstaki str. HD73 plasmid pHT77, complete sequence
NC_020241.1	Bacillus thuringiensis serovar kurstaki str. HD73 plasmid pHT8_1, complete sequence
NC_020243.1	Bacillus thuringiensis serovar kurstaki str. HD73 plasmid pHT7, complete sequence
NC_020377.1	Bacillus thuringiensis serovar thuringiensis str. IS5056 plasmid pIS56-8, complete sequence
NC_020378.1	Bacillus thuringiensis serovar thuringiensis str. IS5056 plasmid pIS56-9, complete sequence
NC_020390.1	Bacillus thuringiensis serovar thuringiensis str. IS5056 plasmid pIS56-6, complete sequence
NC_020393.1	Bacillus thuringiensis serovar thuringiensis str. IS5056 plasmid pIS56-107, complete sequence
NC_020542.1	Sphingomonas sp. MM-1 plasmid pISP0, complete sequence
NC_020544.1	Sphingomonas sp. MM-1 plasmid pISP3, complete sequence
NC_020562.1	Sphingomonas sp. MM-1 plasmid pISP1, complete sequence
NC_020563.2	Sphingomonas sp. MM-1 plasmid pISP4, complete sequence
NC_020797.1	Xanthomonas axonopodis Xac29-1 plasmid pXAC64, complete sequence
NC_020818.1	Acinetobacter baumannii strain GF216 plasmid pNDM-AB, complete sequence
NC_020991.1	Shigella sonnei 10188 plasmid pKHSB1 complete sequence
NC_020994.1	Mycobacterium abscessus subsp. bolletii INCQS 00594 plasmid pMAB01, complete sequence
NC_021077.1	Comamonas sp. 7D-2 plasmid pBHB, complete sequence
NC_021155.1	Salmonella enterica subsp. enterica serovar Typhimurium str. U288 plasmid pSTU288-1, complete sequence
NC_021156.1	Salmonella enterica subsp. enterica serovar Typhimurium str. U288 plasmid pSTU288-2, complete sequence
NC_021212.1	Pseudomonas sp. GLE121 plasmid pGLE121P3, complete sequence
NC_021225.2	Lactobacillus plantarum subsp. plantarum P-8 plasmid LBPp2, complete sequence
NC_021230.1	Staphylococcus aureus strain 1 plasmid pSA8589, complete sequence
NC_021233.2	Lactobacillus plantarum subsp. plantarum P-8 plasmid LBPp1, complete sequence
NC_021234.2	Lactobacillus plantarum subsp. plantarum P-8 plasmid LBPp4, complete sequence
NC_021240.1	Paracoccus marcusii strain DSM 11574 plasmid pMARC3, complete sequence
NC_021241.1	Paracoccus marcusii strain DSM 11574 plasmid pMARC4, complete sequence
NC_021356.1	Klebsiella pneumoniae plasmid pKP53IL genomic sequence
NC_021488.1	Klebsiella pneumoniae plasmid pKPoxa-48N1, complete sequence
NC_021502.1	Klebsiella pneumoniae plasmid pKPoxa-48N2, complete sequence
NC_021506.1	Pseudomonas resinovorans NBRC 106553 plasmid pCAR1.3 DNA, complete genome
NC_021513.1	Listeria innocua strain TTS-2011 plasmid pDB2011, complete sequence
NC_021516.1	Lactobacillus plantarum 16 plasmid Lp16C, complete sequence
NC_021517.1	Lactobacillus plantarum 16 plasmid Lp16E, complete sequence
NC_021518.1	Lactobacillus plantarum 16 plasmid Lp16F, complete sequence
NC_021552.1	Staphylococcus aureus CA-347 plasmid, complete sequence
NC_021622.1	Klebsiella pneumoniae plasmid pK45-67VIM complete sequence
NC_021652.1	Clostridium thermocellum strain BL21 plasmid pEBM107, complete sequence
NC_021653.1	Clostridium thermocellum strain BL21 plasmid pEBM113, complete sequence
NC_021660.2	Klebsiella pneumoniae FCF3SP plasmid pKPC_FCF/3SP, complete sequence
NC_021664.2	Klebsiella pneumoniae FCF1305 plasmid pKPC_FCF13/05, complete sequence
NC_021665.1	Clostridium thermocellum strain BL21 plasmid pEBM130, complete sequence
NC_021709.1	Alteromonas macleodii str. 'English Channel 615' plasmid, complete sequence
NC_021811.1	Salmonella enterica subsp. enterica serovar Heidelberg str. 41578 plasmid pSEEH1578_01, complete sequence
NC_021813.2	Salmonella enterica subsp. enterica serovar Heidelberg str. CFSAN002069 plasmid pCFSAN002069_01, complete sequence
NC_021815.1	Salmonella enterica subsp. enterica serovar Typhimurium var. 5- str. CFSAN001921 plasmid unnamed, complete sequence
NC_021845.1	Salmonella enterica subsp. enterica Serovar Cubana str. CFSAN002050 plasmid, complete sequence
NC_021904.1	Lactobacillus plantarum ZJ316 plasmid pLP-ZJ102, complete sequence
NC_021911.1	Rhizobium etli bv. mimosae str. Mim1 plasmid pRetMIM1f, complete sequence
NC_021912.1	Lactobacillus plantarum ZJ316 plasmid pLP-ZJ103, complete sequence
NC_021918.1	Cycloclasticus zancles 78-ME plasmid p7ME01, complete sequence
NC_021978.1	Acetobacter pasteurianus 386B plasmid Apa386Bp6, complete sequence
NC_021997.1	Escherichia coli plasmid pEC386IL genomic sequence
NC_022078.1	Klebsiella pneumoniae JM45 plasmid p1, complete sequence
NC_022083.1	Klebsiella pneumoniae JM45 plasmid p2, complete sequence
NC_022235.1	Sphingomonas sp. ERG5 plasmid pCADAB1, complete sequence
NC_022242.1	Achromobacter xylosoxidans subsp. denitrificans pAX22 plasmid, complete sequence
NC_022346.1	Pseudomonas aeruginosa strain ST308 plasmid pCOL-1, complete sequence
NC_022371.1	Escherichia coli PMV-1 pHUSEC411like plasmid, complete sequence
NC_022374.1	Escherichia coli plasmid pHKU1, complete sequence
NC_022375.1	Escherichia coli plasmid pNDM-BTR, complete sequence
NC_022377.1	Escherichia coli strain SCEC2 plasmid pSCEC2, complete sequence
NC_022522.2	Salmonella enterica subsp. enterica serovar Kentucky strain 1643/10 plasmid p1643_10, complete sequence
NC_022531.1	Bacillus amyloliquefaciens subsp. plantarum NAU-B3 plasmid pBamNAU-B3a
NC_022542.1	Xanthomonas fuscans subsp. fuscans str. 4834-R, plasmid plc, complete genome
NC_022552.1	Citrobacter freundii NDMCF plasmid pNDMCFuy, complete sequence
NC_022570.1	Salmonella enterica subsp. enterica serovar Typhimurium DT104 plasmid pDT104, complete genome
NC_022573.1	Paenibacillus larvae plasmid pPL395, complete sequence
NC_022574.1	Paenibacillus larvae plasmid pPL374, complete sequence
NC_022577.1	Paenibacillus larvae plasmid pPL373, complete sequence
NC_022589.1	Providencia rettgeri strain 09ACRGNY2001 plasmid pPrY2001, complete sequence
NC_022603.1	Carnobacterium inhibens subsp. gilichinskyi strain WN1359 plasmid pWNCR64, complete sequence
NC_022609.1	Klebsiella pneumoniae strain N11-0042 plasmid pKp11-42, complete sequence
NC_022618.1	Staphylococcus epidermidis plasmid pSWS47, isolate 47, complete sequence
NC_022649.1	Escherichia coli JJ1886 plasmid pJJ1886_2, complete sequence
NC_022650.1	Escherichia coli JJ1886 plasmid pJJ1886_4, complete sequence
NC_022652.1	Klebsiella pneumoniae strain CRE114 plasmid pIMP-PH114, complete sequence
NC_022656.1	Campylobacter coli 15-537360 plasmid pCC42yr, complete sequence
NC_022885.1	Escherichia coli strain LK-NARMP plasmid pKPC-LKEc, complete sequence
NC_023058.1	Exiguobacterium sp. S3-2 plasmid pMC3, complete sequence
NC_023072.1	Erwinia amylovora LA637 plasmid LA637P2 complete sequence
NC_023146.1	Leisingera methylohalidivorans DSM 14336 strain MB2, DSM 14336 plasmid unnamed, complete sequence
NC_023275.1	Salmonella enterica subsp. enterica serovar Typhimurium strain 9134 plasmid p9134, complete sequence
NC_023276.1	Salmonella enterica subsp. enterica serovar Typhimurium strain 9134 plasmid p9134dAT, complete sequence
NC_023277.2	Escherichia coli strain 63743 plasmid pEQ2, complete sequence
NC_023289.2	Escherichia coli strain T23 plasmid pEQ1, complete sequence
NC_023290.1	Salmonella enterica subsp. enterica serovar Typhimurium strain 9134 plasmid p9134dT, complete sequence
NC_023291.1	Vibrio cholerae strain BI144 plasmid pVCR94deltaX, complete sequence
NC_023313.1	Staphylococcus aureus plasmid pDJ91S, complete sequence
NC_023315.1	Escherichia coli strain EQ011 plasmid pEQ011, complete sequence
NC_023322.1	Acinetobacter bereziniae strain CHI-40-1 plasmid pNDM-40-1, complete sequence
NC_023325.1	Escherichia coli ACN001 plasmid pACN001-D, complete sequence
NC_023326.1	Escherichia coli ACN001 plasmid pACN001-F, complete sequence
NC_023329.1	Escherichia coli strain B3804 plasmid pIFM3804, complete sequence
NC_023332.1	Klebsiella pneumoniae strain ST48 plasmid pKP09085, complete sequence
NC_023333.1	Klebsiella pneumoniae strain ST23 plasmid pKP007, complete sequence
NC_023334.1	Klebsiella pneumoniae strain ST15 plasmid pKP02022, complete sequence
NC_023385.1	Staphylococcus aureus plasmid pSWS2889, strain MRSA ST398, isolate 1110902889
NC_023898.1	Klebsiella pneumoniae plasmid pRMH760, complete sequence
NC_023899.1	Salmonella enterica subsp. enterica serovar Typhimurium plasmid pSTM7, complete sequence
NC_023900.1	Salmonella enterica subsp. enterica serovar Typhimurium plasmid pSTM2, complete sequence
NC_023903.1	Klebsiella pneumoniae strain Kpn-1504 plasmid pKP1504-kpc, complete sequence
NC_023904.1	Klebsiella pneumoniae strain Kpn-1780 plasmid pKP1780-kpc, complete sequence
NC_023905.1	Klebsiella pneumoniae strain Kpn-1870 plasmid pKP1870-kpc, complete sequence
NC_023906.1	Klebsiella pneumoniae strain Kpn-3913 plasmid pKP3913-kpc, complete sequence
NC_023907.1	Escherichia coli strain HS102707 plasmid pHS102707, complete sequence
NC_023908.1	Klebsiella pneumoniae strain KP1 plasmid pKP1-NDM-1, complete sequence
NC_023915.1	Salmonella enterica subsp. enterica serovar Typhimurium plasmid pSTM709 DNA, complete genome
NZ_ASTI01000039.1	Lactobacillus sakei subsp. sakei LS25 plasmid pLS25-1, whole genome shotgun sequence
NZ_ATFQ01000044.1	Mycobacteroides abscessus subsp. bolletii CRM-0020 plasmid unnamed CRM0020_0044, whole genome shotgun sequence
NZ_AUPS01000031.1	Staphylococcus aureus S1 plasmid pS1c, whole genome shotgun sequence
NZ_AUPT01000023.1	Staphylococcus aureus S130 plasmid pS130a, whole genome shotgun sequence
NZ_AVAB01000112.1	Lactobacillus fermentum MTCC 8711 plasmid pLF03, complete sequence, whole genome shotgun sequence
NZ_AVAB01000114.1	Lactobacillus fermentum MTCC 8711 plasmid pLF05, whole genome shotgun sequence
NZ_AVAB01000115.1	Lactobacillus fermentum MTCC 8711 plasmid pLF06, complete sequence, whole genome shotgun sequence
NZ_AWFJ01000122.1	Escherichia coli 95JB1 plasmid pO111_4, whole genome shotgun sequence
NZ_CM001801.1	Vibrio vulnificus VVyb1(BT3) plasmid unnamed, whole genome shotgun sequence
NZ_CM002140.1	Xanthomonas cassavae CFBP 4642 plasmid unnamed1, whole genome shotgun sequence
NZ_CM002262.1	Xanthomonas euvesicatoria pv. alfalfae CFBP 3836 plasmid unnamed1, whole genome shotgun sequence
NZ_CM002269.1	Xanthomonas citri pv. glycines CFBP 2526 plasmid unnamed1, whole genome shotgun sequence

## Sheet: Non-transmissible, training set
Accession	Description
NC_000843.1	Neurospora intermedia mitochondrial plasmid Harbin-3, complete sequence
NC_000905.1	Methanothermobacter thermautotrophicus plasmid pME2200, complete sequence
NC_000906.2	Lactococcus lactis IL964 plasmid pIL105, complete sequence
NC_000937.1	Streptococcus thermophilus ST135 plasmid pER35, complete sequence
NC_000938.1	Streptococcus thermophilus ST136 plasmid pER36, complete sequence
NC_000948.1	Borrelia burgdorferi B31 plasmid cp32-1, complete sequence
NC_000949.1	Borrelia burgdorferi B31 plasmid cp32-3, complete sequence
NC_000950.1	Borrelia burgdorferi B31 plasmid cp32-4, complete sequence
NC_000951.1	Borrelia burgdorferi B31 plasmid cp32-6, complete sequence
NC_000952.1	Borrelia burgdorferi B31 plasmid cp32-7, complete sequence
NC_000953.1	Borrelia burgdorferi B31 plasmid cp32-8, complete sequence
NC_000954.1	Borrelia burgdorferi B31 plasmid cp32-9, complete sequence
NC_000955.2	Borrelia burgdorferi B31 plasmid lp21, complete sequence
NC_000956.1	Borrelia burgdorferi B31 plasmid lp56, complete sequence
NC_000957.1	Borrelia burgdorferi B31 plasmid lp5, complete sequence
NC_000958.1	Deinococcus radiodurans R1 plasmid MP1, complete sequence
NC_000959.1	Deinococcus radiodurans R1 plasmid CP1, complete sequence
NC_001275.1	Acetobacter aceti plasmid pAC5, complete sequence
NC_001315.1	Moraxella sp. TA144 plasmid pTA144 Up, complete sequence
NC_001316.1	Moraxella sp. TA144 plasmid pTA144 Dw, complete sequence
NC_001336.1	Methanothermobacter thermautotrophicus plasmid pFV1, complete sequence
NC_001337.1	Methanothermobacter thermautotrophicus plasmid pFZ1, complete sequence
NC_001370.1	Lactobacillus plantarum plasmid pC30il, complete sequence
NC_001372.1	Chlamydia trachomatis plasmid pCHL1, complete sequence
NC_001373.1	Escherichia coli strain GM31 plasmid ColA, complete sequence
NC_001375.1	Haloferax volcanii DS2 plasmid pHV2, complete sequence
NC_001376.1	Bacillus subtilis plasmid pIM13, complete sequence
NC_001378.1	Shigella sonnei plasmid pKYM, complete sequence
NC_001379.1	Lactobacillus helveticus subsp. jugurti plasmid pLJ1, complete sequence
NC_001381.1	Mycobacterium fortuitum plasmid pAL5000, complete sequence
NC_001382.1	Plasmid pADB201 (from Mycoplasma mycoides), complete genome
NC_001385.1	Corynebacterium glutamicum plasmid pAM330 DNA, complete sequence
NC_001387.1	Streptomyces lividans plasmid pIJ101, complete sequence
NC_001388.1	Clostridium perfringens plasmid pIP404, complete sequence
NC_001390.1	Staphylococcus epidermidis plasmid pNE131, complete sequence
NC_001395.1	Staphylococcus aureus strain T48 plasmid pT48, complete sequence
NC_001398.1	Saccharomyces cerevisiae A364A 2 micron circle plasmid, complete sequence
NC_001399.1	Ralstonia solanacearum M4S plasmid pJTPS1, complete sequence
NC_001400.1	Zea mays mitochondrial plasmid pBMSmt1.9, complete sequence
NC_001415.1	Corynebacterium glutamicum strain 22243 R-plasmid pAG1, complete sequence
NC_001425.2	Streptomyces flavovirens plasmid pSN22 DNA, complete sequence
NC_001431.1	Ralstonia pickettii plasmid pMBCP, complete sequence
NC_001446.1	Bacillus thuringiensis sv israelensis HI4 plasmid pTX14-3, complete sequence
NC_001456.1	Corynebacterium glutamicum ATCC 19223 plasmid pSR1, complete sequence
NC_001470.1	Gracilariopsis lemaneiformis plasmid Gle4293, complete sequence
NC_001476.1	Helicobacter pylori plasmid pHPM186, complete sequence
NC_001496.1	Bacillus anthracis virulence plasmid PX01, complete sequence
NC_001537.1	Escherichia coli 29k plasmid pECO29, complete sequence
NC_001570.1	Neurospora crassa Mauriceville-1c mitochondrial plasmid Mauriceville, complete sequence
NC_001571.1	Neurospora intermedia mitochondrial plasmid Varkud, complete sequence
NC_001597.1	Microcystis aeruginosa plasmid pMA2 DNA, complete sequence
NC_001670.1	Lactobacillus delbrueckii plasmid pWS58, complete sequence
NC_001732.1	Methanocaldococcus jannaschii DSM 2661 plasmid pDSM2661_1, complete sequence
NC_001733.1	Methanocaldococcus jannaschii DSM 2661 plasmid pDSM2661_2, complete sequence
NC_001738.1	Streptomyces clavuligerus ATCC 27064 plasmid pSCL, complete sequence
NC_001751.1	Oryza sativa (japonica cultivar-group) mitochondrial plasmid B1, complete sequence
NC_001755.1	Rhodothermus marinus R-21 plasmid pRM21, complete sequence
NC_001756.1	Helicobacter pylori plasmid pHPM180, complete sequence
NC_001757.1	Lactobacillus reuteri 100-23 plasmid pGT232, complete sequence
NC_001758.1	Ruminococcus flavefaciens R13e2 cryptic plasmid pBAW301, complete sequence
NC_001759.1	Streptomyces phaeochromogenes plasmid pJV1, complete sequence
NC_001760.1	Prevotella ruminicola plasmid pRAM4, complete sequence, ORF1 and ORF2 genes, complete cds
NC_001763.1	Staphylococcus aureus plasmid J3358, complete sequence
NC_001764.1	Bacillus subtilis plasmid pTA1040, complete sequence
NC_001771.1	Sulfolobus islandicus plasmid pRN1, complete sequence
NC_001772.1	Clostridium sp. MCF-1 indigenous plasmid, complete sequence
NC_001773.1	Pyrococcus abyssi GE5 plasmid pGT5, complete sequence
NC_001776.1	Oryza sativa (indica cultivar-group) mitochondrial plasmid B2, complete sequence
NC_001787.1	Trueperella pyogenes plasmid pAP1, complete sequence
NC_001791.1	Corynebacterium glutamicum strain 1014 plasmid pXZ10145.1, complete sequence
NC_001797.1	Streptococcus agalactiae plasmid pGB354, complete plasmid sequence
NC_001811.1	Methanococcus maripaludis C5 plasmid pURB500, complete sequence
NC_001832.1	Porphyra pulchra plasmid Pp6427, complete sequence
NC_001833.1	Porphyra pulchra plasmid Pp6859, complete sequence
NC_001843.1	Helicobacter pylori plasmid pHP489, complete plasmid sequence
NC_001845.1	Zymomonas mobilis ATCC10988 plasmid pZMO1, complete sequence
NC_001849.2	Borrelia burgdorferi B31 plasmid lp17, complete sequence
NC_001850.1	Borrelia burgdorferi B31 plasmid lp25, complete sequence
NC_001851.2	Borrelia burgdorferi B31 plasmid lp28-1, complete sequence
NC_001852.1	Borrelia burgdorferi B31 plasmid lp28-2, complete sequence
NC_001853.1	Borrelia burgdorferi B31 plasmid lp28-3, complete sequence
NC_001854.1	Borrelia burgdorferi B31 plasmid lp28-4, complete sequence
NC_001855.1	Borrelia burgdorferi B31 plasmid lp36, complete sequence
NC_001856.1	Borrelia burgdorferi B31 plasmid lp38, complete sequence
NC_001857.2	Borrelia burgdorferi B31 plasmid lp54, complete sequence
NC_001858.1	Bacillus pumilus plasmid pPL10, complete plasmid sequence
NC_001869.1	Halobacterium sp. NRC-1 plasmid pNRC100, complete sequence
NC_001880.1	Aquifex aeolicus VF5 plasmid ece1, complete sequence
NC_001888.1	Dictyostelium giganteum DG61 plasmid Dgp1, complete sequence
NC_001889.1	Dictyostelium discoideum WS2162 plasmid Ddp5, complete sequence
NC_001903.1	Borrelia burgdorferi B31 plasmid cp26, complete sequence
NC_001904.1	Borrelia burgdorferi B31 plasmid cp9, complete sequence
NC_001910.1	Buchnera aphidicola Sg plasmid pLeu-Sg, complete sequence
NC_001911.1	Buchnera aphidicola Dn plasmid pLeu-Dn, complete sequence
NC_001923.1	Dictyostelium firmibasis CR II 2B plasmid Dfp1, complete sequence
NC_001974.1	Synechococcus sp. (strain:MA4) plasmid pMA4 DNA, complete genome sequence
NC_001988.2	Clostridium acetobutylicum ATCC 824 plasmid pSOL1, complete sequence
NC_001994.1	Staphylococcus aureus plasmid pSK3, complete sequence
NC_001995.1	Staphylococcus aureus plasmid pSK6, complete sequence
NC_002013.1	Staphylococcus aureus plasmid pC194, complete sequence
NC_002054.1	Zygosaccharomyces fermentati plasmid pSM1, complete sequence
NC_002055.1	Zygosaccharomyces bailii plasmid pSB2, complete sequence
NC_002060.1	Microcystis aeruginosa small plasmid pMA1 DNA, complete sequence (encoding replication protein, complete cds)
NC_002061.1	Leptolyngbya foveolarum plasmid pPF1, complete sequence
NC_002062.1	Geobacillus stearothermophilus plasmid pSTK1 DNA, complete sequence
NC_002070.1	Tatumella citrea plasmid pPZG500, complete sequence
NC_002088.1	Vibrio parahaemolyticus plasmid pSA19 DNA, complete sequence
NC_002089.1	Uncultured bacterium IncQ-like plasmid pIE1107
NC_002090.1	Salmonella enterica subsp. enterica serovar Typhimurium plasmid NTP16, complete sequence
NC_002092.1	Xylella fastidiosa plasmid pXF868, complete sequence
NC_002093.1	Staphylococcus lugdunensis strain 995 cadmium resistance plasmid pLUG10, complete sequence
NC_002095.1	Chlorobium limicola strain DSM 249 endogenous plasmid pCL1, complete genomic sequence
NC_002097.1	Methanosarcina acetivorans plasmid pC2A, complete sequence
NC_002098.1	Neisseria gonorrhoeae plasmid pJD4, complete sequence
NC_002099.1	Corynebacterium glutamicum plasmid pXZ10142, complete sequence
NC_002100.1	Phytoplasma sp. plasmid phytoplasma specific extrachromosomal DNA, complete sequence
NC_002101.1	Sulfolobus islandicus plasmid pRN2, complete sequence
NC_002102.1	Lactobacillus helveticus DSM 20075 plasmid pLH1, complete sequence
NC_002104.1	Gracilaria robusta plasmid Gro4059, complete sequence
NC_002105.1	Gracilaria robusta plasmid Gro4970, complete sequence
NC_002106.1	Gracilaria chilensis plasmid Gch7220, complete sequence
NC_002107.1	Gracilaria chilensis plasmid Gch3937, complete sequence
NC_002108.1	Bacillus thuringiensis serovar kurstaki str. YBT-1520 plasmid pBMB2062, complete sequence
NC_002109.1	Francisella tularensis plasmid pOM1, complete sequence
NC_002110.1	Helicobacter pylori plasmid pHPO100, complete sequence
NC_002111.1	Riemerella anatipestifer 10 plasmid pCFC1, complete sequence
NC_002112.1	Streptomyces cyaneus plasmid pSA1.1, complete sequence
NC_002113.1	Nitrosomonas sp. plasmid pAYS DNA, complete sequence, strain:ENI-11
NC_002114.1	Nitrosomonas sp. ENI-11 plasmid pAYL DNA, complete sequence
NC_002115.1	Corynebacterium glutamicum plasmid unknown, complete sequence
NC_002117.1	Chlamydia psittaci plasmid pCpA1, complete sequence
NC_002118.1	Coxiella burnetii plasmid QpH1, complete sequence
NC_002120.1	Yersinia enterocolitica W22703 plasmid pYVe227, complete sequence
NC_002121.1	Halobacterium salinarum plasmid pHSB, complete sequence
NC_002123.1	Lactobacillus plantarum L137 plasmid pLTK2, complete sequence
NC_002124.1	Halobacterium sp. GN101 plasmid pHGN1 complete sequence
NC_002125.1	Methanothermobacter thermautotrophicus plasmid pME2001, complete sequence
NC_002126.1	Pediococcus pentosaceus plasmid pMD136, complete sequence
NC_002127.1	Escherichia coli O157:H7 str. Sakai plasmid pOSAK1, complete sequence
NC_002129.1	Staphylococcus aureus plasmid pC221, complete sequence
NC_002130.1	Riemerella anatipestifer plasmid pCFC2, complete sequence
NC_002131.1	Coxiella burnetii strain R1140 plasmid QpDV, complete sequence
NC_002133.1	Bifidobacterium breve plasmid pCIBb1, complete sequence
NC_002135.1	Pleurotus ostreatus mitochondrial plasmid mlp1, complete sequence
NC_002136.1	Streptococcus agalactiae plasmid pGB3634, complete sequence
NC_002138.1	Lactococcus lactis UC509.9 plasmid pCIS3, complete sequence
NC_002139.1	Selenomonas ruminantium plasmid pSR1, complete sequence
NC_002141.1	Leptolyngbya boryana plasmid pPBS1, complete sequence
NC_002142.1	Escherichia coli B171 plasmid pB171 DNA, complete sequence
NC_002144.1	Yersinia pestis CH971662 plasmid pYC, complete sequence
NC_002145.1	Escherichia coli KL4 plasmid pKL1, complete sequence
NC_002148.1	Erysipelothrix rhusiopathiae plasmid pAP1, complete sequence
NC_002149.1	Streptomyces natalensis plasmid pSNA1 including spda, kora, spdb2 and rep genes
NC_002150.1	Lactococcus lactis plasmid pAH33, complete sequence
NC_002175.1	Methylophaga thalassica strain S1 2kb cryptic plasmid, complete plasmid sequence
NC_002182.1	Chlamydia muridarum Nigg plasmid pMoPn, complete sequence
NC_002191.1	Lactobacillus delbrueckii subsp. bulgaricus plasmid pLBB1, complete plasmid sequence
NC_002192.1	Lactococcus lactis plasmid pWV01, complete sequence
NC_002193.1	Lactococcus lactis cremoris Cremoris Wg2 plasmid pWVO2, complete sequence
NC_002252.1	Buchnera aphidicola str. APS (Acyrthosiphon pisum) plasmid pTrp, complete sequence
NC_002253.1	Buchnera aphidicola str. APS (Acyrthosiphon pisum) plasmid pLeu, complete sequence
NC_002364.1	Cryphonectria parasitica mitochondrial plasmid pleC9, complete sequence
NC_002473.1	Vibrio parahaemolyticus plasmid pO3K6 DNA, complete sequence
NC_002487.1	Escherichia coli plasmid pCol-let, complete sequence
NC_002489.3	Xylella fastidiosa 9a5c plasmid pXF1.3, complete sequence
NC_002497.1	Edwardsiella ictaluri plasmid pEI1, complete plasmid sequence
NC_002498.1	Edwardsiella ictaluri plasmid pEI2, complete plasmid sequence
NC_002502.1	Lactococcus lactis lactis UC317 plasmid pCI305, complete sequence
NC_002518.1	Pseudomonas putida P8 plasmid pPP81, complete sequence
NC_002522.1	Brevibacterium linens plasmid LIM, complete sequence
NC_002569.1	Mycoplasma leachii plasmid pBG7AU, complete sequence
NC_002580.1	Propionibacterium freudenreichii plasmid p545, complete sequence
NC_002608.1	Halobacterium sp. NRC-1 plasmid pNRC200 complete genome
NC_002610.1	Klebsiella pneumoniae plasmid pKlebB-k17/80, complete sequence
NC_002611.1	Propionibacterium acidipropionici plasmid pRGO1, complete sequence
NC_002664.1	Histophilus somni small plasmid, complete sequence
NC_002675.1	Bacillus sp. B-3 plasmid pA01 DNA, complete genome
NC_002699.1	Frankia sp. CpI1 plasmid pFQ12, complete plasmid sequence
NC_002748.1	Lactococcus lactis subsp. lactis strain MJC15 plasmid pCD4, complete sequence
NC_002759.1	Pseudomonas syringae pv. maculicola str. M6 plasmid pFKN, complete sequence
NC_002760.1	Acinetobacter sp. EB104, plasmid pAC450, complete genome
NC_002773.1	Shigella flexneri 2a plasmid p2457TS2, complete sequence
NC_002775.1	Corynebacterium jeikeium plasmid pK43, complete sequence
NC_002798.1	Lactococcus lactis DCH-4 plasmid pSRQ700, complete sequence
NC_002799.1	Lactococcus lactis plasmid pCRL291.1, complete sequence
NC_002809.1	Shigella sonnei plasmid ColJs, complete sequence
NC_003026.1	Pyrococcus sp. JT1 plasmid pRT1, complete sequence
NC_003080.1	Corynebacterium jeikeium K411 plasmid pKW4, complete sequence
NC_003091.1	Fusobacterium nucleatum plasmid pKH9, complete sequence
NC_003101.1	Lactococcus lactis CRL1127 plasmid pCRL1127, complete sequence
NC_003114.1	Citrobacter rodentium strain DBS100 plasmid pCRP3, complete sequence
NC_003125.1	Actinobacillus pleuropneumoniae plasmid pTYM1, complete sequence
NC_003131.1	Yersinia pestis CO92 plasmid pCD1, complete sequence
NC_003132.1	Yersinia pestis CO92 plasmid pPCP1, complete sequence
NC_003134.1	Yersinia pestis CO92 plasmid pMT1, complete sequence
NC_003158.1	Natrinema virus SNJ1, complete genome
NC_003239.1	Corynebacterium diphtheriae plasmid pNGA2, complete sequence
NC_003241.1	Nostoc sp. PCC 7120 plasmid pCC7120zeta DNA, complete sequence
NC_003265.1	Staphylococcus aureus TY4 plasmid pETB, complete sequence
NC_003296.1	Ralstonia solanacearum GMI1000 megaplasmid complete sequence
NC_003319.1	Streptomyces coelicolor plasmid 2 (SCP2*)
NC_003320.2	Lactobacillus curvatus strain CRL705 plasmid pRC18, complete sequence
NC_003353.1	Aster yellows phytoplasma plasmid extrachromosomal DNA, complete sequence
NC_003374.1	Gluconobacter oxydans DSM 3504 plasmid pGO128, complete sequence
NC_003383.1	Listeria innocua Clip11262 plasmid pLI100, complete sequence
NC_003385.1	Salmonella enterica subsp. enterica serovar Typhi str. CT18 plasmid pHCM2, complete sequence
NC_003411.1	Mannheimia varigena MVSCS1 plasmid
NC_003425.1	Wigglesworthia glossinidia endosymbiont of Glossina brevipalpis plasmid pWb1 DNA, complete sequence
NC_003442.1	Corynebacterium jeikeium plasmid pK64, complete sequence
NC_003458.1	Lactobacillus acidophilus plasmid pLA103 DNA, complete sequence
NC_003486.1	Klebsiella pneumoniae plasmid pJHCMW1, complete sequence
NC_003490.1	Corynebacterium jeikeium plasmid pB85766, complete sequence
NC_003526.1	Micrococcus luteus NCIMB 13267 plasmid pMLU1, complete sequence
NC_003527.1	Bifidobacterium pseudocatenulatum plasmid p4M, complete sequence
NC_003528.1	Lactobacillus reuteri plasmid pTE44, complete sequence
NC_003789.1	Klebsiella sp. KCL-2 plasmid pMGD2, complete sequence
NC_003846.1	Rhodococcus erythropolis plasmid pFAJ2600 complete sequence
NC_003892.2	Pseudomonas sp. SLT2001 plasmid pQBR55
NC_003893.1	Lactobacillus plantarum plasmid pLP2000, complete sequence
NC_003894.1	Lactobacillus plantarum plasmid pLP9000, complete sequence
NC_003903.1	Streptomyces coelicolor A3(2) plasmid SCP1, complete sequence
NC_003904.1	Streptomyces coelicolor A3(2) plasmid SCP2, complete sequence
NC_003921.3	Xanthomonas axonopodis pv. citri str. 306 plasmid pXAC33, complete sequence
NC_003969.1	Staphylococcus epidermidis plasmid pSepCH, complete sequence
NC_003980.1	Bacillus anthracis str. A2012 plasmid pXO1, complete sequence
NC_003981.1	Bacillus anthracis str. A2012 plasmid pXO2, complete sequence
NC_004073.2	Synechococcus elongatus PCC 7942 plasmid pANL, complete sequence
NC_004163.1	Lactococcus lactis subsp. lactis bv. diacetylactis cryptic plasmid pDR1-1B, complete sequence
NC_004164.2	Lactococcus lactis lactis bv. diacetylactis DRC1 cryptic plasmid pDR1-1, complete sequence
NC_004341.2	Weissella cibaria plasmid pKLCB, complete sequence
NC_004345.1	Histophilus somni plasmid p9L, complete sequence
NC_004349.1	Shewanella oneidensis MR-1 plasmid megaplasmid, complete sequence
NC_004429.1	Escherichia coli plasmid pIS2, complete sequence
NC_004445.1	Erwinia pyrifoliae Ep1/96 plasmid pEP36, complete sequence
NC_004446.1	Erwinia amylovora IL-5 plasmid pEA2.8, complete sequence
NC_004457.1	Zymomonas mobilis ZM4 plasmid 1, complete sequence
NC_004458.1	Gluconobacter oxydans plasmid pAG5 DNA, complete sequence
NC_004526.2	Propionibacterium granulosum cryptic plasmid pPG01, complete sequence
NC_004531.1	Halorubrum saccharovorum plasmid pZMX101, complete sequence
NC_004532.1	Lactobacillus reuteri endogenous plasmid, complete sequence
NC_004533.1	Corynebacterium glutamicum plasmid pAG3, complete sequence
NC_004534.1	Corynebacterium glutamicum plasmid pCG2, complete sequence
NC_004554.1	Xylella fastidiosa Temecula1 plasmid pXFPD1.3, complete sequence
NC_004555.1	Buchnera aphidicola str. Bp (Baizongia pistaciae) plasmid pBBp1, complete sequence
NC_004562.1	Staphylococcus aureus plasmid pNVH01, complete sequence
NC_004564.1	Yersinia enterocolitica plasmid pYVa127/90, complete sequence
NC_004565.1	Clostridium tetani E88 plasmid pE88, complete sequence
NC_004604.2	Bacillus megaterium QM B1551 plasmid pBM400, complete sequence
NC_004652.1	Lactococcus lactis subsp. lactis bv. diacetylactis plasmid pS7a, complete sequence
NC_004653.1	Lactococcus lactis subsp. lactis bv. diacetylactis plasmid pS7b, complete sequence
NC_004670.1	Enterococcus faecalis V583 plasmid pTEF3, complete sequence
NC_004703.1	Bacteroides thetaiotaomicron VPI-5482 plasmid p5482, complete sequence
NC_004704.2	Coxiella burnetii RSA 493 plasmid pQpH1, complete sequence
NC_004720.1	Chlamydophila caviae GPIC plasmid pCpGP1, complete sequence
NC_004721.2	Bacillus cereus ATCC 14579 plasmid pBClin15, complete sequence
NC_004747.1	Streptococcus thermophilus ST2-1 plasmid pND103, complete sequence
NC_004758.1	Neisseria meningitidis plasmid pJS-B, complete sequence
NC_004767.1	Helicobacter pylori plasmid pHP51, complete sequence
NC_004770.1	Bifidobacterium longum RW048 plasmid pNAC1, complete sequence
NC_004772.1	Pasteurella multocida plasmid pJR2, complete sequence
NC_004773.1	Corynebacterium jeikeium plasmid pA505, complete sequence
NC_004774.1	Corynebacterium jeikeium plasmid pA501, complete sequence
NC_004811.1	Flavobacterium psychrophilum strain D12 plasmid pCP1, complete sequence
NC_004822.1	Peanut witches'-broom phytoplasma plasmid pPNWB, complete sequence
NC_004832.1	Pediococcus acidilactici H plasmid pSMB74, complete sequence
NC_004833.1	Corynebacterium renale plasmid pCR1 containing repA gene encoding hypothetical rep protein
NC_004834.1	Erwinia sp. Ejp 556 plasmid pEJ30, complete sequence
NC_004835.1	Yersinia pestis strain KIM5 plasmid pMT1, complete sequence
NC_004836.1	Yersinia pestis strain KIM5 plasmid pCD1, complete sequence
NC_004837.1	Yersinia pestis strain KIM5 plasmid pPCP1, complete sequence
NC_004838.1	Yersinia pestis KIM10+ plasmid pMT-1, complete sequence
NC_004839.1	Yersinia pestis strain KIM5 plasmid pCD1, complete sequence
NC_004843.1	Buchnera aphidicola Ps plasmid pBPS1, complete sequence
NC_004845.1	Helicobacter pylori plasmid pHPM8, complete sequence
NC_004847.1	Lactococcus lactis cremoris HP plasmid pHP003, complete sequence
NC_004849.1	Lactobacillus delbrueckii subsp. lactis plasmid pJBL2
NC_004850.1	Lactobacillus delbrueckii subsp. lactis plasmid pN42
NC_004852.1	Sulfolobus islandicus plasmid pING1, complete sequence
NC_004853.1	Sulfolobus islandicus plasmid pHEN7 complete sequence
NC_004900.1	Rhodococcus sp. B264-1 plasmid pB264, complete sequence
NC_004922.1	Lactococcus lactis lactis BGMN1-5 plasmid pMN5, complete sequence
NC_004929.1	Ruegeria sp. PR1b plasmid pSD20, complete sequence
NC_004932.1	Bacillus pumilus plasmid pPL7065, complete sequence
NC_004933.1	Streptomyces lividans 1326 plasmid SLP2, complete sequence
NC_004935.1	Blumeria graminis f. sp. hordei mitochondrial plasmid pBgh, complete sequence
NC_004936.1	Enterobacter sp. RFL1396 plasmid pEsp1396, complete sequence
NC_004937.1	Lactobacillus delbrueckii subsp. lactis plasmid pLL1212, complete plasmid sequence
NC_004938.1	Brevibacillus borstelensis plasmid pHT926 DNA, complete sequence
NC_004939.1	Corynebacterium striatum strain M82B R-plasmid pTP10, complete sequence
NC_004940.1	Erwinia amylovora IH3-1 plasmid pEA1.7, complete sequence
NC_004941.1	Corynebacterium glutamicum 227 plasmid pXZ608, complete sequence
NC_004942.1	Lactobacillus sakei plasmid pRV500, complete sequence
NC_004944.1	Lactobacillus plantarum 5057 plasmid pMD5057, complete sequence
NC_004946.1	Brassica napus mitochondrial linear plasmid, complete sequence
NC_004947.1	Lactobacillus fermentum plasmid pKC5b, complete sequence
NC_004948.1	Hypocrea lixii mitochondrial plasmid pThr1, complete sequence
NC_004949.1	Helicobacter pylori plasmid pHel5 complete sequence
NC_004951.1	Pseudomonas fulva plasmid pNI10 gene for hypothetical Rep protein, complete cds
NC_004952.1	Francisella novicida plasmid pFNL10, complete sequence
NC_004953.1	Corynebacterium jeikeium plasmid pCJ84, complete sequence
NC_004955.1	Lactococcus lactis lactis IPLA 972 plasmid pBL1, complete sequence
NC_004957.1	Lactobacillus sp. PC121B plasmid p121BS, complete sequence
NC_004959.1	Lactococcus lactis W-37 plasmid pSRQ900, complete sequence
NC_004960.1	Lactococcus lactis W-1 plasmid pSRQ800, complete sequence
NC_004962.1	Selenomonas ruminantium plasmid pJW1, complete sequence
NC_004963.1	Mycobacterium celatum plasmid pCLP, complete sequence
NC_004964.1	Plectonema sp. OrfG (orf A) gene, complete cds; gene, complete sequence; and OrfF (orf A), OrfB (orf A), Rep B homolog, OrfD (orf A), and OrfE (orf A) genes, complete cds
NC_004968.1	Streptococcus thermophilus ST371 plasmid pER371, complete sequence
NC_004969.1	Pseudoalteromonas sp. PS1M3 plasmid pPS1M3 DNA, complete sequence
NC_004970.1	Neurospora intermedia mitochondrial plasmid Harbin-1, complete sequence
NC_004971.1	Borrelia burgdorferi 297 plasmid cp18-2, complete sequence
NC_004975.1	Fusarium oxysporum f. sp. matthiolae mitochondrial plasmid pFOXC3, complete sequence
NC_004976.1	Fusarium oxysporum f. sp. raphani mitochondrial plasmid pFOXC2, complete sequence
NC_004977.1	Selenomonas ruminantium plasmid pONE430 DNA, complete sequence
NC_004979.1	Thermoanaerobacterium thermosaccharolyticum plasmid pNB2, complete sequence
NC_004980.1	Lactococcus lactis plasmid pWC1, complete sequence
NC_004981.2	Lactococcus lactis ML8 plasmid pCL2.1, complete sequence
NC_004982.1	Vibrio cholerae strain O395P plasmid pTLC, complete sequence
NC_004983.1	Thanatephorus cucumeris plasmid pRS64-2, complete sequence
NC_004984.1	Microcystis aeruginosa strain UV025 plasmid pMa025, complete sequence
NC_004986.1	Selenomonas ruminantium plasmid pONE429 DNA, complete sequence
NC_004987.1	Xanthomonas euvesicatoria plasmid pXV64, complete sequence
NC_004988.1	Borrelia burgdorferi ATCC 35210 plasmid lp16.9, complete sequence
NC_004989.1	Serratia marcescens plasmid R478, complete sequence
NC_004990.1	Synechococcus elongatus PCC 7942 plasmid pUH24, complete sequence
NC_004991.1	Acetobacter pasteurianus plasmid pAP12875, complete sequence
NC_004992.1	Leuconostoc lactis plasmid pCI411, complete sequence
NC_004997.1	Campylobacter jejuni plasmid pCJ419, complete sequence
NC_005002.1	Salmonella enterica subsp. enterica serovar Enteritidis plasmid pB, complete sequence
NC_005004.1	Staphylococcus epidermidis ATCC 12228 plasmid pSE-12228-05, complete sequence
NC_005009.1	Pseudomonas putida plasmid pYQ39, complete sequence
NC_005015.1	Klebsiella pneumoniae BM4493 plasmid pIP843, complete sequence
NC_005017.1	Yersinia enterocolitica 8081 plasmid pYVe8081, complete sequence
NC_005018.1	Klebsiella pneumoniae 2kI plasmid pKPN2, complete sequence
NC_005020.1	Staphylococcus aureus SA5 plasmid pKH3, complete sequence
NC_005023.1	Acidithiobacillus ferridurans ATCC 33020 plasmid pTF5, complete sequence
NC_005026.1	Bacteroides fragilis IB143 plasmid pBI143, complete sequence
NC_005073.1	Rhodococcus erythropolis linear plasmid pBD2, complete sequence
NC_005098.1	Streptococcus thermophilus 2783 plasmid pt38, complete sequence
NC_005127.1	Staphylococcus aureus plasmid pUB101, complete sequence
NC_005206.1	Trueperella pyogenes plasmid pAP2, complete sequence
NC_005207.3	Staphylococcus warneri plasmid pPI-1, complete sequence
NC_005208.1	Staphylococcus warneri plasmid pPI-2 DNA, complete sequence
NC_005229.1	Synechocystis sp. PCC 6803 plasmid pSYSM DNA, complete genome
NC_005230.1	Synechocystis sp. PCC 6803 plasmid pSYSA DNA, complete genome
NC_005231.1	Synechocystis sp. PCC 6803 plasmid pSYSG DNA, complete genome
NC_005232.1	Synechocystis sp. PCC 6803 plasmid pSYSX DNA, complete sequence
NC_005239.1	Natronobacterium sp. AS-7091 plasmid pNB101, complete sequence
NC_005242.1	Lysinibacillus sphaericus plasmid pLG, complete sequence
NC_005244.2	Pseudomonas sp. ND6 plasmid pND6-1, complete sequence
NC_005245.1	Avibacterium paragallinarum plasmid p250, complete sequence
NC_005248.1	Escherichia coli plasmid pIGAL1, complete sequence
NC_005249.1	Klebsiella pneumoniae CG43 plasmid pLVPK, complete sequence
NC_005250.1	Vibrio anguillarum 775 plasmid pJM1, complete sequence
NC_005297.1	Rhodopseudomonas palustris CGA009 plasmid pRPA
NC_005322.1	Streptococcus thermophilus plasmid pSMQ308, complete sequence
NC_005323.1	Streptococcus thermophilus SMQ-173 plasmid pSMQ173b, complete sequence
NC_005324.1	Escherichia coli plasmid p9123, complete sequence
NC_005326.1	[Clostridium] difficile plasmid pCD6, complete sequence
NC_005328.1	Bacillus methanolicus MGA3 plasmid pBM19, complete sequence
NC_005329.1	Haemophilus ducreyi strain ATCC 27722 plasmid pNAD1, complete sequence
NC_005562.1	Acidianus ambivalens plasmid pDL10
NC_005563.1	Methanohalophilus mahii plasmid pML, complete sequence
NC_005565.1	Staphylococcus aureus plasmid pSN2, complete sequence
NC_005567.1	Bacillus thuringiensis H1.1 plasmid pGI3, complete sequence
NC_005570.1	Yersinia enterocolitica 29807 plasmid p29807, complete sequence
NC_005701.1	Zymomonas mobilis ATCC 10988 plasmid pZMO2, complete sequence
NC_005702.1	Leuconostoc mesenteroides subsp. mesenteroides cryptic plasmid pTXL1
NC_005705.1	Propionibacterium jensenii DF1 plasmid pLME106, complete sequence
NC_005706.1	Erwinia amylovora Ea88 plasmid pEA29, complete sequence
NC_005707.1	Bacillus cereus ATCC 10987 plasmid pBc10987, complete sequence
NC_005792.1	Thermus thermophilus HB8 plasmid pTT8, complete sequence
NC_005813.1	Yersinia pestis biovar Microtus str. 91001 plasmid pCD1, complete sequence
NC_005815.1	Yersinia pestis biovar Microtus str. 91001 plasmid pMT1, complete sequence
NC_005816.1	Yersinia pestis biovar Microtus str. 91001 plasmid pPCP1, complete sequence
NC_005838.1	Thermus thermophilus HB27 plasmid pTT27, complete sequence
NC_005862.1	Salmonella enterica enterica sv Choleraesuis plasmid cryptic, complete sequence
NC_005863.1	Desulfovibrio vulgaris str. Hildenborough plasmid pDV, complete sequence
NC_005907.1	Sulfolobus solfataricus plasmid pIT3, complete sequence
NC_005913.1	Beet leafhopper transmitted virescence phytoplasma plasmid pBLTVA-1, complete sequence
NC_005914.1	Beet leafhopper transmitted virescence phytoplasma plasmid pBLTVA-2, complete sequence
NC_005915.1	Caedibacter taeniospiralis plasmid pKAP298, complete sequence
NC_005916.1	Mycobacterium ulcerans plasmid pMUM001, complete plasmid genome
NC_005923.1	Escherichia coli plasmid pFL129, complete sequence
NC_005951.1	Staphylococcus aureus plasmid pSAS, complete genome
NC_005969.1	Sulfolobus tengchongensis plasmid pTC, complete sequence
NC_006128.1	Borreliella bavariensis PBi plasmid cp26, complete sequence
NC_006129.1	Borreliella bavariensis PBi plasmid lp54, complete sequence
NC_006130.1	Streptococcus pyogenes 71-724 plasmid pDN571, complete sequence
NC_006145.1	Leuconostoc mesenteroides mesenteroides FR52 plasmid pFR18, complete sequence
NC_006153.2	Yersinia pseudotuberculosis IP32953 pYV plasmid, complete sequence
NC_006257.1	Lactobacillus casei plasmid pYIT356 DNA, complete sequence
NC_006258.1	Rhodococcus erythropolis plasmid pRE8424 DNA, complete sequence
NC_006278.1	Lactobacillus plantarum NC7 plasmid p256, complete sequence
NC_006298.1	Haemophilus somnus 129PT plasmid pHS129, complete sequence
NC_006375.1	Lactobacillus plantarum WCFS1 plasmid pWCFS101, complete sequence
NC_006376.1	Lactobacillus plantarum WCFS1 plasmid pWCFS102, complete sequence
NC_006389.1	Haloarcula marismortui ATCC 43049 plasmid pNG100, complete sequence
NC_006390.1	Haloarcula marismortui ATCC 43049 plasmid pNG200, complete sequence
NC_006391.1	Haloarcula marismortui ATCC 43049 plasmid pNG300, complete sequence
NC_006392.1	Haloarcula marismortui ATCC 43049 plasmid pNG400, complete sequence
NC_006394.1	Haloarcula marismortui ATCC 43049 plasmid pNG600, complete sequence
NC_006395.1	Haloarcula marismortui ATCC 43049 plasmid pNG700, complete sequence
NC_006422.1	Sulfolobus islandicus plasmid pKEF9
NC_006423.1	Sulfolobus islandicus plasmid pARN3
NC_006424.1	Sulfolobus islandicus plasmid pARN4
NC_006425.1	Sulfolobus islandicus plasmid pHVE14
NC_006426.2	Haloarcula sp. AS7094 plasmid pSCM201, complete sequence
NC_006427.1	Enterococcus faecium plasmid pJB01, complete sequence
NC_006462.1	Thermus thermophilus HB8 plasmid pTT27, complete sequence
NC_006463.1	Thermus thermophilus HB8 plasmid pTT8, complete sequence
NC_006466.1	Cupriavidus metallidurans CH34 plasmid pMOL30, complete sequence
NC_006493.1	Sulfolobus sp. NOB8H2 conjugative plasmid pNOB8
NC_006509.1	Geobacillus kaustophilus HTA426 plasmid pHTA426 DNA, complete genome
NC_006528.1	Thermotoga petrophila RKU-1 plasmid pRKU1, complete sequence
NC_006569.1	Ruegeria pomeroyi DSS-3 megaplasmid, complete sequence
NC_006625.1	Klebsiella pneumoniae subsp. pneumoniae NTUH-K2044 plasmid pK2044 DNA, complete genome
NC_006628.1	Laribacter hongkongensis plasmid pHLHK8, complete sequence
NC_006673.1	Gluconobacter oxydans 621H plasmid pGOX2, complete sequence
NC_006675.1	Gluconobacter oxydans 621H plasmid pGOX4, complete sequence
NC_006676.1	Gluconobacter oxydans 621H plasmid pGOX5, complete sequence
NC_006815.1	Salmonella enterica subsp. enterica serovar Typhimurium G8430 plasmid pU302S, complete sequence
NC_006816.1	Salmonella enterica subsp. enterica serovar Typhimurium plasmid pU302L, complete sequence
NC_006822.1	Leuconostoc citreum plasmid pIH01, complete sequence
NC_006826.1	Sphingobium xenophagum QYY plasmid pSx-Qyy, complete sequence
NC_006829.1	Haemophilus parasuis plasmid pHS-Rec, complete sequence
NC_006857.1	Selenomonas ruminantium plasmid pSRD191, complete sequence
NC_006860.1	Vibrio cholerae strain SIO plasmid pSIO1, complete sequence
NC_006872.1	Clostridium perfringens plasmid pBCNF5603 DNA, complete sequence
NC_006903.1	Onion yellows phytoplasma plasmid unknown, complete sequence
NC_006906.1	Sulfolobus neozealandicus plasmid pORA1, complete sequence
NC_006910.1	Micromonospora rosaria strain SCC2095 plasmid pMR2, complete sequence
NC_006959.1	Bacillus licheniformis, plasmid pBL63.1 complete genome
NC_006969.2	Rhodococcus opacus B4 plasmid pKNR01 DNA, complete sequence
NC_006970.2	Rhodococcus opacus B4 plasmid pKNR02 DNA, complete sequence
NC_006974.1	Staphylococcus sciuri subsp. sciuri plasmid pACK6, complete sequence
NC_006975.1	Campylobacter lari plasmid pCL300, complete sequence
NC_006979.1	Streptococcus pyogenes plasmid pSM19035, complete sequence
NC_006988.1	Pseudomonas sp. S-47 plasmid p47L, complete sequence
NC_006989.1	Pseudomonas sp. S-47 plasmid p47S, complete sequence
NC_006996.1	Natrinema sp. CX2021 plasmid pZMX201, complete sequence
NC_007068.1	Bifidobacterium catenulatum plasmid pBC1, complete sequence
NC_007093.1	Eikenella corrodens plasmid pMU1, complete sequence
NC_007094.1	Actinobacillus porcitonsillarum pKMA505 plasmid
NC_007095.1	Actinobacillus porcitonsillarum pIMD50 plasmid
NC_007096.1	Actinobacillus porcitonsillarum pKMA1467 plasmid
NC_007103.1	Bacillus cereus E33L plasmid pE33L466, complete sequence
NC_007142.1	Campylobacter coli plasmid p3384, complete sequence
NC_007143.1	Campylobacter coli plasmid p3386, complete sequence
NC_007165.1	Staphylococcus warneri plasmid pSW174, complete sequence
NC_007166.1	Staphylococcus warneri plasmid pSW49, complete sequence
NC_007167.1	Staphylococcus pasteuri plasmid pSP187
NC_007169.1	Staphylococcus haemolyticus JCSC1435 plasmid pSHaeA DNA, complete sequence
NC_007170.1	Staphylococcus haemolyticus JCSC1435 plasmid pSHaeB DNA, complete sequence
NC_007182.1	Sodalis glossinidius pSG1 plasmid from Glossina austeni
NC_007183.1	Sodalis glossinidius pSG1 plasmid from Glossina palpalis palpalis
NC_007184.1	Sodalis glossinidius pSG2 plasmid from Glossina palpalis palpalis
NC_007185.1	Sodalis glossinidius pSG2 plasmid from Glossina austini
NC_007186.1	Sodalis glossinidius pSG3 plasmid from Glossina palpalis palpalis
NC_007187.1	Sodalis glossinidius plasmid pSG4, complete sequence
NC_007190.1	Thermus thermophilus plasmid pTF62, complete sequence
NC_007191.1	Lactococcus lactis cremoris 712 plasmid pAG6, complete sequence
NC_007202.1	orf {2-kbp miniplasmid} [Bacillus thuringiensis, kurstaki HD-3a3b, Plasmid Complete, 2058 nt]
NC_007203.1	Bacillus thuringiensis plasmid pDAN-involved, complete sequence
NC_007207.1	Leuconostoc mesenteroides plasmid pFMBL1, complete sequence
NC_007209.1	Staphylococcus aureus plasmid pWBG738, complete sequence
NC_007322.2	Bacillus anthracis str. 'Ames Ancestor' plasmid pXO1, complete sequence
NC_007336.1	Ralstonia eutropha JMP134 megaplasmid, complete sequence
NC_007349.1	Methanosarcina barkeri str. Fusaro plasmid 1, complete sequence
NC_007351.1	Staphylococcus saprophyticus subsp. saprophyticus ATCC 15305 plasmid pSSP1, complete sequence
NC_007386.1	Spiroplasma citri plasmid pSciA strain GII3
NC_007411.1	Anabaena variabilis ATCC 29413 plasmid B, complete sequence
NC_007427.1	Natronomonas pharaonis DSM 2160 plasmid PL131 complete genome
NC_007428.1	Natronomonas pharaonis DSM 2160 plasmid PL23 complete genome
NC_007430.1	Chlamydia trachomatis A/HAR-13 plasmid pCTA, complete genome
NC_007431.1	Streptomyces venezuelae pSVH1 plasmid
NC_007483.1	Nitrosococcus oceani ATCC 19707 plasmid A, complete sequence
NC_007487.1	Rhodococcus erythropolis PR4 plasmid pREC2 DNA, complete genome
NC_007488.2	Rhodobacter sphaeroides 2.4.1 plasmid B, complete sequence
NC_007491.1	Rhodococcus erythropolis PR4 plasmid pREL1 DNA, complete genome
NC_007495.1	Kluyveromyces lactis plasmid pKD1, complete sequence
NC_007496.1	Zygosaccharomyces rouxii plasmid pSR1, complete sequence
NC_007504.1	Xanthomonas campestris pv. vesicatoria plasmid pXCV2
NC_007595.1	Synechococcus elongatus PCC 7942 plasmid 1, complete sequence
NC_007635.1	Escherichia coli plasmid pCoo, complete sequence
NC_007641.1	Rhodospirillum rubrum ATCC 11170 plasmid unnamed, complete sequence
NC_007678.1	Salinibacter ruber DSM 13855 plasmid pSR35, complete sequence
NC_007713.1	Sodalis glossinidius str. 'morsitans' plasmid pSG1, complete sequence
NC_007714.1	Sodalis glossinidius str. 'morsitans' plasmid pSG2, complete sequence
NC_007715.1	Sodalis glossinidius str. 'morsitans' plasmid pSG3, complete sequence
NC_007717.1	Aster yellows witches'-broom phytoplasma AYWB plasmid pAYWB-I, complete sequence
NC_007718.1	Aster yellows witches'-broom phytoplasma AYWB plasmid pAYWB-II, complete sequence
NC_007719.1	Aster yellows witches'-broom phytoplasma AYWB plasmid pAYWB-III, complete sequence
NC_007720.1	Aster yellows witches'-broom phytoplasma AYWB plasmid pAYWB-IV, complete sequence
NC_007763.1	Rhizobium etli CFN 42 plasmid p42b, complete sequence
NC_007764.1	Rhizobium etli CFN 42 plasmid p42c, complete sequence
NC_007765.1	Rhizobium etli CFN 42 plasmid p42e, complete sequence
NC_007766.1	Rhizobium etli CFN 42 plasmid p42f, complete sequence
NC_007768.1	Staphylococcus chromogenes plasmid pLNU1, isolate TS1
NC_007769.1	Staphylococcus simulans plasmid pLNU2, isolate 184/61
NC_007770.1	Staphylococcus haemolyticus plasmid pLNU3, isolate coa101
NC_007771.1	Staphylococcus chromogenes plasmid pLNU4, isolate KNS48
NC_007772.1	Clostridium perfringens CPE str. F4969 plasmid pCPF4969, complete sequence
NC_007773.1	Clostridium perfringens plasmid pCPF5603, complete sequence
NC_007790.1	Staphylococcus aureus subsp. aureus USA300_FPR3757 plasmid pUSA01, complete sequence
NC_007800.1	Bibersteinia trehalosi plasmid pCCK13698, complete sequence
NC_007900.1	Chlamydia felis Fe/C-56 Fe/C-56 plasmid pCfe1 DNA, complete sequence
NC_007927.1	Streptomyces sp. 44414 plasmid pRL2, complete sequence
NC_007928.1	Staphylococcus aureus plasmid pSA1308, complete sequence
NC_007931.1	Staphylococcus aureus plasmid pSA1379, complete sequence
NC_007962.1	Campylobacter lari plasmid pUPTC237 DNA, complete sequence
NC_007968.1	Psychrobacter cryohalolentis K5 plasmid 1, complete sequence
NC_007971.2	Cupriavidus metallidurans CH34 plasmid pMOL30, complete sequence
NC_007974.2	Cupriavidus metallidurans CH34 megaplasmid, complete sequence
NC_008010.2	Deinococcus geothermalis DSM 11300 plasmid pDGEO01, complete sequence
NC_008012.1	Lawsonia intracellularis PHE/MN1-00 plasmid 1
NC_008013.1	Lawsonia intracellularis PHE/MN1-00 plasmid 2
NC_008014.1	Lawsonia intracellularis PHE/MN1-00 plasmid 3
NC_008043.1	Ruegeria sp. TM1040 mega plasmid, complete sequence
NC_008049.1	Campylobacter coli RM2228 plasmid pCC2228-1, complete sequence
NC_008050.1	Campylobacter coli RM2228 plasmid pCC2228-2, complete sequence
NC_008053.1	Rahnella sp. 'WMR15' cryptic plasmid pHW15, complete sequence
NC_008118.1	Yersinia pestis Nepal516 plasmid pMT, complete sequence
NC_008119.1	Yersinia pestis Nepal516 plasmid pPCP, complete sequence
NC_008120.1	Yersinia pestis Antiqua plasmid pMT, complete sequence
NC_008121.1	Yersinia pestis Antiqua plasmid pPCP, complete sequence
NC_008122.1	Yersinia pestis Antiqua plasmid pCD, complete sequence
NC_008147.1	Mycobacterium sp. MCS Plasmid1, complete sequence
NC_008213.1	Haloquadratum walsbyi DSM 16790 plasmid PL47 complete genome
NC_008226.2	Clostrididioides difficile 630 plasmid pCD630, complete replicon
NC_008230.1	Helicobacter acinonychis str. Sheeba plasmid pHac1 complete genome, strain Sheeba
NC_008243.1	Chelativorans sp. BNC1 plasmid 2, complete sequence
NC_008244.1	Chelativorans sp. BNC1 plasmid 3, complete sequence
NC_008246.1	Sphingobium yanoikuyae plasmid pYAN-1 DNA, complete sequence
NC_008247.1	Sphingobium yanoikuyae plasmid pYAN-2 DNA, complete sequence
NC_008263.1	Clostridium perfringens SM101 plasmid pSM101A, complete sequence
NC_008264.1	Clostridium perfringens SM101 plasmid pSM101B, complete sequence
NC_008269.1	Rhodococcus jostii RHA1 plasmid pRHL1, complete sequence
NC_008270.1	Rhodococcus jostii RHA1 plasmid pRHL2, complete sequence
NC_008271.1	Rhodococcus jostii RHA1 plasmid pRHL3, complete sequence
NC_008273.1	Borrelia afzelii PKo plasmid cp30, complete sequence
NC_008274.1	Borrelia afzelii PKo plasmid cp27, complete sequence
NC_008275.1	Pseudomonas putida MT53 plasmid pWW53, complete sequence
NC_008318.1	Thermoplasma acidophilum plasmid pTA1 DNA, complete sequence
NC_008320.1	Shewanella sp. MR-7, complete sequence
NC_008350.1	Streptococcus pneumoniae pSpnP1 plasmid
NC_008351.1	Staphylococcus simulans pLNU5 plasmid
NC_008352.1	Staphylococcus chromogenes pLNU8 plasmid
NC_008353.1	Staphylococcus haemolyticus pLNU7 plasmid
NC_008354.1	Staphylococcus chromogenes plasmid pLNU9 (naturally occurring), complete sequence
NC_008356.1	Staphylococcus epidermidis plasmid pLNU6, complete sequence
NC_008379.1	Rhizobium leguminosarum bv. viciae plasmid pRL9 complete genome, strain 3841
NC_008387.1	Roseobacter denitrificans OCh 114 plasmid pTB2, complete sequence
NC_008389.1	Roseobacter denitrificans OCh 114 plasmid pTB4, complete sequence
NC_008436.1	Lactococcus lactis plasmid pND324, complete sequence
NC_008438.1	Campylobacter jejuni plasmid pCJ01, complete sequence
NC_008439.1	Shigella sonnei plasmid pKKTET7, complete sequence
NC_008440.1	Nostoc sp. PCC 7524 plasmid pDU1, complete sequence
NC_008441.1	Streptomyces laurentii plasmid pSLS DNA, complete sequence
NC_008442.1	Borrelia duttonii plasmid DNA, complete sequence, strain: Ly
NC_008443.1	Borrelia burgdorferi strain Ip21 plasmid, complete sequence
NC_008444.1	Escherichia coli plasmid p9705, complete sequence
NC_008486.1	Escherichia coli plasmid pMG828-1, complete sequence
NC_008490.1	Escherichia coli plasmid pMG828-5, complete sequence
NC_008500.1	Streptococcus thermophilus LMD-9 plasmid 1, complete sequence
NC_008501.1	Streptococcus thermophilus LMD-9 plasmid 2, complete sequence
NC_008504.1	Lactococcus lactis subsp. cremoris SK11 plasmid 2, complete sequence
NC_008507.1	Lactococcus lactis subsp. cremoris SK11 plasmid 5, complete sequence
NC_008564.1	Borrelia afzelii PKo plasmid lp60, complete sequence
NC_008565.1	Borrelia afzelii PKo plasmid lp60-2, complete sequence
NC_008566.1	Borrelia afzelii PKo plasmid lp34, complete sequence
NC_008567.1	Borrelia afzelii PKo plasmid lp32, complete sequence
NC_008568.1	Borrelia afzelii PKo plasmid lp28, complete sequence
NC_008569.1	Borrelia afzelii PKo plasmid lp25, complete sequence
NC_008594.1	Lactococcus lactis subsp. lactis plasmid pL2, complete sequence
NC_008597.1	Escherichia coli plasmid pVI678, complete sequence
NC_008598.1	Bacillus thuringiensis str. Al Hakam, plasmid pALH1, complete sequence
NC_008688.1	Paracoccus denitrificans PD1222 plasmid 1, complete sequence
NC_008690.1	Vibrio sp. TC68 plasmid pTC68, complete sequence
NC_008696.1	Thermofilum pendens Hrk 5 plasmid pTPEN01, complete sequence
NC_008704.1	Mycobacterium sp. KMS plasmid pMKMS02, complete sequence
NC_008741.1	Desulfovibrio vulgaris DP4 plasmid pDVUL01, complete sequence
NC_008758.1	Polaromonas naphthalenivorans CJ2 plasmid pPNAP02, complete sequence
NC_008759.1	Polaromonas naphthalenivorans CJ2 plasmid pPNAP03, complete sequence
NC_008760.1	Polaromonas naphthalenivorans CJ2 plasmid pPNAP04, complete sequence
NC_008761.1	Polaromonas naphthalenivorans CJ2 plasmid pPNAP05, complete sequence
NC_008768.1	Enterococcus faecium plasmid pVEF1, complete sequence
NC_008791.1	Yersinia enterocolitica subsp. enterocolitica 8081 plasmid pYVe8081, complete sequence
NC_008792.1	Streptomyces ghanaensis plasmid DNA for prg, traR, spdB3, spdB2, traB, rep genes and orf106, orf80, orf73, orf193, orf141
NC_008821.1	Enterococcus faecium plasmid pVEF2, complete sequence
NC_009008.1	Rhodobacter sphaeroides 2.4.1 plasmid E, partial sequence
NC_009035.1	Shewanella baltica OS155 plasmid pSbal01, complete sequence
NC_009036.1	Shewanella baltica OS155 plasmid pSbal02, complete sequence
NC_009037.1	Shewanella baltica OS155 plasmid pSbal03, complete sequence
NC_009038.1	Shewanella baltica OS155 plasmid pSbal04, complete sequence
NC_009040.1	Rhodobacter sphaeroides ATCC 17029 plasmid pRSPH01, complete sequence
NC_009083.1	Acinetobacter baumannii ATCC 17978 plasmid pAB1, complete sequence
NC_009084.1	Acinetobacter baumannii ATCC 17978 plasmid pAB2, complete sequence
NC_009130.1	Staphylococcus sp. 693-2 plasmid pLEW6932, complete sequence
NC_009136.1	Methanococcus maripaludis C5 plasmid pMMC501, complete sequence
NC_009137.1	Lactococcus lactis subsp. lactis bv. diacetylactis plasmid pDBORO, complete sequence
NC_009226.1	Burkholderia vietnamiensis G4 plasmid pBVIE05, complete sequence
NC_009339.1	Mycobacterium gilvum PYR-GCK plasmid pMFLV01, complete sequence
NC_009343.1	Corynebacterium glutamicum R plasmid pCGR1 DNA, complete sequence
NC_009344.1	Shigella dysenteriae Sd197 plasmid pSD197_spA, complete sequence
NC_009345.1	Shigella sonnei Ss046 plasmid pSS046_spA, complete sequence
NC_009346.1	Shigella sonnei Ss046 plasmid pSS046_spB, complete sequence
NC_009347.1	Shigella sonnei Ss046 plasmid pSS046_spC, complete sequence
NC_009351.1	Listonella anguillarum sv O2 plasmid pLO2, complete sequence
NC_009352.2	Aeromonas salmonicida subsp. salmonicida plasmid pAsa6, complete sequence
NC_009377.1	Yersinia pestis Pestoides F plasmid CD, complete sequence
NC_009427.1	Novosphingobium aromaticivorans DSM 12444 plasmid pNL2, complete sequence
NC_009429.1	Rhodobacter sphaeroides ATCC 17025 plasmid pRSPA01, complete sequence
NC_009430.1	Rhodobacter sphaeroides ATCC 17025 plasmid pRSPA02, complete sequence
NC_009431.1	Rhodobacter sphaeroides ATCC 17025 plasmid pRSPA03, complete sequence
NC_009433.1	Rhodobacter sphaeroides ATCC 17025 plasmid pRSPA05, complete sequence
NC_009435.1	Lactococcus lactis NCDO 1867 plasmid pGdh442, complete sequence
NC_009444.1	Pseudomonas fluorescens SBW25 plasmid pQBR103, complete sequence
NC_009453.1	Arthrobacter sp. Rue61a plasmid pAL1, complete sequence
NC_009466.1	Clostridium kluyveri DSM 555 plasmid pCKL555A, complete sequence
NC_009468.1	Acidiphilium cryptum JF-5 plasmid pACRY02, complete sequence
NC_009474.1	Acidiphilium cryptum JF-5 plasmid pACRY08, complete sequence
NC_009477.1	Staphylococcus aureus subsp. aureus JH9 plasmid pSJH901, complete sequence
NC_009478.1	Clavibacter michiganensis subsp. michiganensis NCPPB 382, plasmid pCM1
NC_009517.1	Psychrobacter sp. PRwf-1 plasmid pRWF102, complete sequence
NC_009595.1	Yersinia pestis CA88-4125 plasmid pCD1, complete sequence
NC_009596.1	Yersinia pestis CA88-4125 plasmid pMT1, complete sequence
NC_009619.1	Staphylococcus aureus subsp. aureus JH1 plasmid pSJH101, complete sequence
NC_009623.1	Actinobacillus porcitonsillarum pKMA5 plasmid
NC_009651.1	Klebsiella pneumoniae subsp. pneumoniae MGH 78578 plasmid pKPN5, complete sequence
NC_009652.1	Klebsiella pneumoniae subsp. pneumoniae MGH 78578 plasmid pKPN6, complete sequence
NC_009653.1	Klebsiella pneumoniae subsp. pneumoniae MGH 78578 plasmid pKPN7, complete sequence
NC_009658.1	Thermococcus nautilus strain 30-1 plasmid pTN1, complete sequence
NC_009660.1	Kineococcus radiotolerans SRS30216 plasmid pKRAD02, complete sequence
NC_009671.1	Ochrobactrum anthropi ATCC 49188 plasmid pOANT03, complete sequence
NC_009672.1	Ochrobactrum anthropi ATCC 49188 plasmid pOANT04, complete sequence
NC_009673.1	Bacillus cytotoxicus NVH 391-98 plasmid pBC9801, complete sequence
NC_009700.1	Clostridium botulinum F str. Langeland plasmid pCLI, complete sequence
NC_009701.1	Vibrio vulnificus plasmid pR99, complete sequence
NC_009703.1	Vibrio vulnificus pC4602-2 plasmid
NC_009716.1	Escherichia sp. Sflu5 cryptic plasmid pAK51
NC_009726.1	Coxiella burnetii Dugway 5J108-111 plasmid pQpDG, complete sequence
NC_009753.1	Paracoccus methylutens strain DM12 plasmid pMTH1, complete sequence
NC_009780.1	Cronobacter sakazakii ATCC BAA-894 plasmid pESA3, complete sequence
NC_009786.1	Escherichia coli E24377A plasmid pETEC_80, complete sequence
NC_009787.1	Escherichia coli E24377A plasmid pETEC_35, complete sequence
NC_009789.1	Escherichia coli E24377A plasmid pETEC_6, complete sequence
NC_009790.1	Escherichia coli E24377A plasmid pETEC_74, complete sequence
NC_009795.1	Campylobacter concisus 13826 plasmid pCCON31, complete sequence
NC_009806.1	Kineococcus radiotolerans SRS30216 plasmid pKRAD01, complete sequence
NC_009829.1	Serratia proteamaculans 568 plasmid pSPRO01, complete sequence
NC_009841.1	Bacillus thuringiensis plasmid pBMB67, complete sequence
NC_009897.1	Rickettsia massiliae MTU5 plasmid pRMA, complete sequence
NC_009934.1	Acaryochloris marina MBIC11017 plasmid pREB9, complete sequence
NC_009939.1	Deinococcus geothermalis DSM 11300 plasmid pDGEO02, complete sequence
NC_009956.1	Dinoroseobacter shibae DFL 12 plasmid pDSHI02, complete sequence
NC_009958.1	Dinoroseobacter shibae DFL 12 plasmid pDSHI04, complete sequence
NC_009959.1	Dinoroseobacter shibae DFL 12 plasmid pDSHI05, complete sequence
NC_009973.1	Herpetosiphon aurantiacus DSM 785 plasmid pHAU01, complete sequence
NC_009974.1	Herpetosiphon aurantiacus DSM 785 plasmid pHAU02, complete sequence
NC_010008.2	Bacillus megaterium QM B1551 plasmid pBM100, complete sequence
NC_010011.1	Sulfolobus islandicus plasmid pSSVx, complete sequence
NC_010029.2	Chlamydia trachomatis plasmid pLGV440, complete sequence
NC_010063.1	Staphylococcus aureus subsp. aureus USA300_TCH1516 plasmid pUSA300HOUMR, complete sequence
NC_010064.1	Escherichia coli plasmid pLMO226, complete sequence
NC_010065.1	Propionibacterium freudenreichii cryptic plasmid pLME108
NC_010066.1	Staphylococcus aureus subsp. aureus USA300_TCH959 plasmid pUSA300HOUMS, complete sequence
NC_010076.1	Bacillus thuringiensis serovar israelensis plasmid pBtoxis, complete sequence
NC_010077.1	Staphylococcus aureus plasmid EDINA, complete sequence
NC_010078.1	Weissella cibaria plasmid pKLCA, complete sequence
NC_010088.1	Halobacterium salinarum plasmid pPHIHL, complete sequence
NC_010097.1	Streptomyces lavendulae Miniplasmid pSLG33, complete sequence
NC_010098.1	Lactobacillus plantarum plasmid pA1, complete sequence
NC_010099.1	Burkholderia cepacia plasmid PPC1, complete sequence
NC_010113.1	Vibrio sp. 0908 plasmid p0908, complete sequence
NC_010114.1	Vibrio sp. 09022 plasmid p09022A, complete sequence
NC_010115.1	Coxiella burnetii RSA 331 plasmid QpH1, complete sequence
NC_010157.1	Yersinia pestis Angola plasmid new_pCD, complete sequence
NC_010158.1	Yersinia pestis Angola plasmid pMT-pPCP, complete sequence
NC_010160.1	Bartonella tribocorum CIP 105476 plasmid pBT complete genome, type strain CIP 105476
NC_010177.2	Acetobacter pasteurianus plasmid pGR7, complete sequence
NC_010180.1	Bacillus weihenstephanensis KBAB4 plasmid pBWB401, complete genome
NC_010181.1	Bacillus weihenstephanensis KBAB4 plasmid pBWB402, complete genome
NC_010182.1	Bacillus weihenstephanensis KBAB4 plasmid pBWB403, complete genome
NC_010183.1	Bacillus weihenstephanensis KBAB4 plasmid pBWB404, complete genome
NC_010185.1	Kluyveromyces lactis plasmid k1, complete sequence
NC_010186.1	Kluyveromyces lactis plasmid pGKL1, complete sequence
NC_010187.1	Kluyveromyces lactis plasmid pGK12, complete sequence
NC_010188.1	Lachancea waltii plasmid pKW1, complete sequence
NC_010189.1	Naegleria gruberi extrachromosomal rDNA plasmid DNA, complete sequence
NC_010190.1	Zygosaccharomyces bisporus IFO 1730 plasmid pSB3, complete sequence
NC_010230.1	Streptococcus pyogenes plasmid pDN281, complete sequence
NC_010243.1	Corynebacterium glutamicum plasmid pBl1, complete sequence
NC_010257.1	Escherichia coli plasmid MccC7-H22, complete sequence
NC_010258.1	Coxiella burnetii 'MSU Goat Q177' plasmid QpRS, complete sequence
NC_010259.1	Salmonella enterica subsp. enterica serovar Newport plasmid pA172, complete sequence
NC_010260.1	Streptococcus dysgalactiae subsp. equisimilis plasmid pW2580, complete sequence
NC_010261.1	Klebsiella pneumoniae plasmid pH205, complete sequence
NC_010282.1	Bacillus thuringiensis plasmid pFR12.5, complete sequence
NC_010286.1	Chlamydia trachomatis plasmid pUCH-1, complete sequence
NC_010290.1	Enterococcus faecium plasmid pJS33, complete sequence
NC_010309.1	Acinetobacter venetianus strain VE-C3 plasmid pAV1, complete sequence
NC_010311.1	Streptomyces sp. HK1 plasmid pSHK1, complete sequence
NC_010312.2	Leuconostoc citreum plasmid pCB42 DNA, complete sequence
NC_010331.1	Francisella philomiragia subsp. philomiragia ATCC 25017 plasmid pFPHI01, complete sequence
NC_010365.1	Sulfolobus islandicus strain ARN3/6 plasmid pXZ1, complete sequence
NC_010366.1	Halobacterium salinarum R1 plasmid PHS1 complete genome
NC_010367.1	Halobacterium salinarum R1 plasmid PHS4 complete genome
NC_010368.1	Halobacterium salinarum R1 plasmid PHS3 complete genome
NC_010369.1	Halobacterium salinarum R1 plasmid PHS2 complete genome
NC_010372.1	Myxococcus fulvus strain 124B02 plasmid pMF1, complete sequence
NC_010373.1	Methylobacterium sp. 4-46 plasmid pM44601, complete sequence
NC_010374.1	Methylobacterium sp. 4-46 plasmid pM44602, complete sequence
NC_010379.1	Clostridium botulinum B1 str. Okra plasmid pCLD, complete sequence
NC_010381.1	Lysinibacillus sphaericus C3-41 plasmid pBsph, complete sequence
NC_010395.1	Acinetobacter baumannii SDF plasmid p1ABSDF, complete sequence
NC_010402.1	Acinetobacter baumannii str. AYE plasmid p2ABAYE, complete genome
NC_010403.1	Acinetobacter baumannii str. AYE plasmid p4ABAYE, complete genome
NC_010404.1	Acinetobacter baumannii str. AYE plasmid p3ABAYE, complete genome
NC_010405.1	Paulownia witches'-broom phytoplasma plasmid pPaWBNy-1, complete sequence
NC_010406.1	Paulownia witches'-broom phytoplasma plasmid pPaWBNy-2, complete sequence
NC_010408.1	Clavibacter michiganensis subsp. sepedonicus plasmid pCSL1
NC_010425.1	Fusarium proliferatum mitochondrial plasmid pFP1, complete sequence
NC_010426.1	Staphylococcus aureus plasmid pKH13, complete sequence
NC_010427.1	Staphylococcus aureus plasmid pKH15, complete sequence
NC_010428.1	Staphylococcus aureus plasmid pKH14, complete sequence
NC_010429.1	Stenotrophomonas phage PSH1, complete sequence
NC_010464.1	Stenotrophomonas maltophilia plasmid pSM76, complete sequence
NC_010470.1	Leuconostoc citreum KM20 plasmid pLCK1, complete sequence
NC_010474.1	Synechococcus sp. PCC 7002 plasmid pAQ7, complete sequence
NC_010476.1	Synechococcus sp. PCC 7002 plasmid pAQ1, complete sequence
NC_010477.1	Synechococcus sp. PCC 7002 plasmid pAQ3, complete sequence
NC_010478.1	Synechococcus sp. PCC 7002 plasmid pAQ4, complete sequence
NC_010479.1	Synechococcus sp. PCC 7002 plasmid pAQ5, complete sequence
NC_010481.1	Acinetobacter baumannii plasmid pABIR, complete sequence
NC_010487.1	Escherichia coli SMS-3-5 plasmid pSMS35_3, complete sequence
NC_010499.1	Salmonella enterica subsp. enterica serovar Brandenburg plasmid pUO-SbR3, complete sequence
NC_010500.1	Salmonella enterica subsp. enterica serovar Brandenburg plasmid pUO-SbR5, complete sequence
NC_010502.1	Methylobacterium radiotolerans JCM 2831 plasmid pMRAD06, complete sequence
NC_010504.1	Methylobacterium radiotolerans JCM 2831 plasmid pMRAD07, complete sequence
NC_010507.1	Methylobacterium radiotolerans JCM 2831 plasmid pMRAD08, complete sequence
NC_010510.1	Methylobacterium radiotolerans JCM 2831 plasmid pMRAD01, complete sequence
NC_010517.1	Methylobacterium radiotolerans JCM 2831 plasmid pMRAD04, complete sequence
NC_010518.1	Methylobacterium radiotolerans JCM 2831 plasmid pMRAD05, complete sequence
NC_010539.1	Cyanothece sp. ATCC 51142 plasmid A, complete sequence
NC_010540.1	Lactococcus garvieae plasmid pKL0018 DNA, complete sequence
NC_010549.1	Exiguobacterium sibiricum 255-15 plasmid pEXIG01, complete sequence
NC_010550.1	Exiguobacterium sibiricum 255-15 plasmid pEXIG02, complete sequence
NC_010578.1	Beijerinckia indica subsp. indica ATCC 9039 plasmid pBIND02, complete sequence
NC_010597.1	Sulfolobus islandicus plasmid pSOG1, complete sequence
NC_010598.1	Sulfolobus islandicus plasmid pSOG2, complete sequence
NC_010603.1	Lactobacillus reuteri strain ATCC 55730 plasmid pLR581, complete sequence
NC_010605.1	Acinetobacter baumannii ACICU plasmid pACICU1, complete sequence
NC_010607.1	Exiguobacterium arabatum pEspA plasmid
NC_010616.1	Staphylococcus aureus plasmid pWBG1773, complete sequence
NC_010625.1	Paraburkholderia phymatum STM815 plasmid pBPHY01, complete sequence
NC_010626.1	Staphylococcus sciuri plasmid pC194-like, complete sequence
NC_010635.1	Yersinia pseudotuberculosis PB1/+ plasmid pYPTS01, complete sequence
NC_010656.1	Shigella boydii CDC 3083-94 plasmid pBS512_2, complete sequence
NC_010660.1	Shigella boydii CDC 3083-94 plasmid pBS512_211, complete sequence
NC_010672.1	Shigella boydii CDC 3083-94 plasmid pBS512_7, complete sequence
NC_010684.1	Staphylococcus aureus plasmid pKH21, complete sequence
NC_010685.1	Staphylococcus aureus plasmid pKH19, complete sequence
NC_010686.1	Staphylococcus aureus plasmid pKH20, complete sequence
NC_010687.1	Staphylococcus aureus plasmid pKH12, complete sequence
NC_010715.1	Natranaerobius thermophilus JW/NM-WN-LF plasmid pNTHE01, complete sequence
NC_010721.1	Methylobacterium populi BJ001 plasmid pMPOP02, complete sequence
NC_010722.1	Pseudomonas aeruginosa plasmid pMM1, complete sequence
NC_010724.1	Natranaerobius thermophilus JW/NM-WN-LF plasmid pNTHE02, complete sequence
NC_010727.1	Methylobacterium populi BJ001 plasmid pMPOP01, complete sequence
NC_010728.1	Lactobacillus reuteri plasmid pILR091, complete sequence
NC_010733.1	Vibrio nigripulchritudo plasmid pSFn1, complete sequence
NC_010734.1	Vibrio shilonii plasmid pAK1, complete sequence
NC_010815.1	Geobacter lovleyi SZ plasmid pGLOV01, complete sequence
NC_010844.1	Leptospira biflexa serovar Patoc strain 'Patoc 1 (Paris)' plasmid p74, complete sequence
NC_010846.1	Leptospira biflexa serovar Patoc strain 'Patoc 1 (Ames)' plasmid p74, complete sequence
NC_010847.2	Paracoccus aminophilus strain JCM 7686 plasmid pAMI2, complete sequence
NC_010848.1	Flavobacterium sp. KI723T1 plasmid pOAD2 DNA, complete sequence
NC_010849.1	Streptomyces sp. 44030 plasmid pRL1, complete sequence
NC_010850.1	Rhodococcus sp. NS1 plasmid pNSL1, complete sequence
NC_010851.1	Streptomyces sp. FR1 plasmid pFRL1, complete sequence
NC_010852.1	Amycolatopsis mediterranei plasmid pMEA100, complete sequence
NC_010853.1	Bacillus coagulans plasmid pMSR0, complete sequence
NC_010854.1	Candidatus Phytoplasma australiense plasmid pPAPh2, complete sequence
NC_010855.1	Neisseria lactamica isolate 102739 plasmid pNL11, complete sequence
NC_010856.1	Candidatus Phytoplasma australiense plasmid pPASb11, complete sequence
NC_010859.1	Streptococcus thermophilus plasmid pSMQ-316, complete sequence
NC_010863.1	Cylindrospermum sp. A1345 plasmid pCYLM02, complete sequence
NC_010864.1	Pediococcus acidilactici plasmid pEOC01, complete sequence
NC_010868.1	Neisseria lactamica plasmid pNL750149, complete sequence
NC_010869.1	Neisseria lactamica plasmid pNL932024, complete sequence
NC_010871.1	Neisseria lactamica isolate 9225393 plasmid pNL7.1, complete sequence
NC_010872.1	Xanthomonas axonopodis pv. glycines strain AG1 plasmid pAG1, complete sequence
NC_010873.1	Cylindrospermum sp. A1345 plasmid pCYLM01, complete sequence
NC_010874.1	Nocardia sp. 107 plasmid pXT107, complete sequence
NC_010877.1	Bifidobacterium pseudolongum subsp. globosum plasmid pASV479, complete sequence
NC_010878.1	Thermus sp. 4C plasmid pL4C, complete sequence
NC_010880.1	Enterococcus faecium plasmid pEF1, complete sequence
NC_010881.1	Neisseria gonorrhoeae plasmid pSJ5.2, complete sequence
NC_010882.1	Rhodococcus aetherivorans I24 plasmid pRA1, complete sequence
NC_010886.1	Klebsiella pneumoniae plasmid pK245, complete sequence
NC_010887.1	Xanthomonas axonopodis pv. glycines strain 8ra plasmid pXAG82, complete sequence
NC_010888.1	Neisseria lactamica isolate 811778 plasmid pNL15, complete sequence
NC_010890.1	Thermus sp. 4C plasmid pS4C, complete sequence
NC_010894.1	Salmonella enterica subsp. enterica serovar Paratyphi A plasmid pGY1, complete sequence
NC_010895.1	Bacillus thuringiensis serovar tenebrionis plasmid pBMB175, complete sequence
NC_010896.1	Salmonella typhimurium plasmid pAnkS, complete sequence
NC_010897.1	Vibrio cholerae strain G1.1 plasmid pVCG1.1, complete sequence
NC_010899.1	Vibrio cholerae strain G1.1 plasmid pVCG1.2, complete sequence
NC_010902.1	Cupriavidus taiwanensis plasmid pTJ86-1, complete sequence
NC_010903.1	Cupriavidus taiwanensis plasmid pTJ86-2, complete sequence
NC_010904.1	Escherichia coli plasmid pColG, complete sequence
NC_010906.1	Neisseria lactamica isolate 410838 plasmid pNL18.1, complete sequence
NC_010907.1	Streptococcus dysgalactiae subsp. equisimilis plasmid pSdyT132, complete sequence
NC_010908.1	Bifidobacterium asteroides plasmid pCIBAO89, complete sequence
NC_010909.1	Lactobacillus delbrueckii subsp. bulgaricus plasmid pDOJ1, complete sequence
NC_010910.1	Vibrio cholerae strain G4.1 plasmid pVCG4.1, complete sequence
NC_010912.1	Avibacterium paragallinarum strain A14 plasmid pYMH5, complete sequence
NC_010913.1	Lactobacillus paracasei plasmid pMA3, complete sequence
NC_010914.3	Weissella cibaria plasmid pKW2126, complete sequence
NC_010915.1	Paenibacillus popilliae plasmid pBP68, complete sequence
NC_010918.1	Candidatus Phytoplasma australiense plasmid pCPa, complete sequence
NC_010920.1	Tomato big bud phytoplasma plasmid pTBBperi, complete sequence
NC_010922.1	Neisseria lactamica isolate 3207487 plasmid pNL3.2, complete sequence
NC_010923.1	Neisseria lactamica plasmid pNL9, complete sequence
NC_010924.1	Bacillus cereus strain AH187 plasmid pCER270, complete sequence
NC_010926.1	Neisseria lactamica plasmid pNL14, complete sequence
NC_010928.1	Neisseria lactamica plasmid pNL18.2, complete sequence
NC_010930.1	Bifidobacterium breve plasmid pB21a, complete sequence
NC_010931.1	Neisseria lactamica plasmid pNL871104, complete sequence
NC_010933.1	Bacillus cereus strain G9241 plasmid pBC210, complete sequence
NC_010934.1	Bacillus cereus strain G9241 plasmid pBCXO1, complete sequence
NC_010937.1	Clostridium perfringens plasmid pCW3, complete sequence
NC_010938.1	Tetragenococcus halophilus plasmid pSKPB18 DNA, complete sequence
NC_010942.1	Actinobacillus pleuropneumoniae serovar 7 str. AP76 plasmid APP7_A, complete sequence
NC_010980.1	Enterococcus faecium plasmid pVEF3, complete sequence
NC_010982.1	Zymomonas mobilis subsp. mobilis plasmid pCP4.2, complete sequence
NC_010998.1	Rhizobium etli CIAT 652 plasmid pA, complete sequence
NC_011028.1	Physarum polycephalum mitochondrial plasmid mF, complete sequence
NC_011030.1	Corynebacterium casei LMG S-19264 plasmid pCASE1, complete sequence
NC_011073.1	Bacteroides fragilis plasmid pBFP35, complete sequence
NC_011079.1	Salmonella enterica subsp. enterica serovar Newport str. SL254 plasmid pSL254_3, complete sequence
NC_011084.1	Vicia faba mitochondrial plasmid MtVFPL3, complete sequence
NC_011136.1	Lactobacillus plantarum plasmid pLR1, complete sequence
NC_011139.1	Bifidobacterium longum plasmid pFI2576, complete sequence
NC_011140.1	Enterococcus faecium plasmid pIP816, complete sequence
NC_011215.1	Salmonella enterica subsp. enterica serovar Virchow str. SL491 plasmid pSL491_3, complete sequence
NC_011223.1	Lactobacillus rhamnosus HN001 plasmid pLR001, complete sequence
NC_011224.1	Borrelia duttonii Ly plasmid pl11, partial sequence
NC_011226.1	Borrelia duttonii Ly plasmid pl15, complete sequence
NC_011227.1	Escherichia coli plasmid pO26-S3, complete sequence
NC_011245.1	Borrelia duttonii Ly plasmid pl28, complete sequence
NC_011246.1	Borrelia recurrentis A1 plasmid pl124, complete sequence
NC_011247.1	Borrelia duttonii Ly plasmid pl165, complete sequence
NC_011248.1	Borrelia duttonii Ly plasmid pl35, complete sequence
NC_011249.1	Borrelia duttonii Ly plasmid pl36, partial sequence
NC_011250.1	Borrelia duttonii Ly plasmid pl40, complete sequence
NC_011251.1	Borrelia duttonii Ly plasmid pl41, partial sequence
NC_011252.1	Borrelia recurrentis A1 plasmid pl23, complete sequence
NC_011253.1	Borrelia recurrentis A1 plasmid pl33, complete sequence
NC_011254.1	Borrelia duttonii Ly plasmid pl42, complete sequence
NC_011255.1	Borrelia recurrentis A1 plasmid pl35, complete sequence
NC_011256.1	Borrelia duttonii Ly plasmid pl70, complete sequence
NC_011257.1	Borrelia duttonii Ly plasmid pl23, partial sequence
NC_011258.1	Borrelia recurrentis A1 plasmid pl37, complete sequence
NC_011259.1	Borrelia duttonii Ly plasmid pl23b, partial sequence
NC_011260.1	Borrelia recurrentis A1 plasmid pl53, complete sequence
NC_011261.1	Borrelia duttonii Ly plasmid pl26, complete sequence
NC_011262.1	Borrelia duttonii Ly plasmid pl31, complete sequence
NC_011263.1	Borrelia recurrentis A1 plasmid pl6, complete sequence
NC_011264.1	Borrelia duttonii Ly plasmid pl32, complete sequence
NC_011265.1	Borrelia duttonii Ly plasmid pl27, complete sequence
NC_011266.1	Escherichia coli plasmid pO26-S1, complete sequence
NC_011281.1	Klebsiella variicola strain 342 plasmid pKP91, complete sequence
NC_011282.1	Klebsiella variicola strain 342 plasmid pKP187, complete sequence
NC_011299.1	Acidianus hospitalis W1 plasmid pAH1, complete sequence
NC_011314.1	Aliivibrio salmonicida LFI1238 plasmid pVSAL320 complete genome
NC_011316.1	Aliivibrio salmonicida LFI1238 plasmid pVSAL43 complete genome
NC_011334.1	Helicobacter pylori G27 plasmid pHPG27, complete sequence
NC_011336.1	Capnocytophaga canimorsus strain 7 plasmid pCC7, complete sequence
NC_011339.1	Bacillus cereus H3081.97 plasmid pH308197_258, complete sequence
NC_011355.1	Mycobacterium liflandii 128FXT plasmid pMUM002, complete sequence
NC_011363.1	Zymomonas mobilis subsp. mobilis ATCC 10988 plasmid pZMO1, complete sequence
NC_011366.1	Rhizobium leguminosarum bv. trifolii WSM2304 plasmid pRLG202, complete sequence
NC_011368.1	Rhizobium leguminosarum bv. trifolii WSM2304 plasmid pRLG201, complete sequence
NC_011371.1	Rhizobium leguminosarum bv. trifolii WSM2304 plasmid pRLG204, complete sequence
NC_011376.1	Plasmid pRJF2 from Butyrivibrio fibrisolvens, complete sequence
NC_011377.1	Butyrivibrio fibrisolvens OB157 plasmid pRJF1, complete sequence
NC_011403.1	Aliivibrio fischeri plasmid pES213, complete sequence
NC_011405.1	Klebsiella pneumoniae plasmid pIGRK, complete sequence
NC_011412.1	Clostridium perfringens plasmid pCP8533etx, complete sequence
NC_011416.1	Escherichia coli SE11 plasmid pSE11-3 DNA, complete sequence
NC_011422.1	Salmonella enterica subsp. enterica serovar Typhi str. 404ty plasmid pBSSB1, complete sequence
NC_011497.1	Lactobacillus plantarum plasmid pLP2111, complete sequence
NC_011511.1	Klebsiella pneumoniae plasmid p169, complete sequence
NC_011512.1	Klebsiella pneumoniae plasmid p9701, complete sequence
NC_011513.1	Proteus mirabilis plasmid pRPCMY, complete sequence
NC_011514.1	Escherichia coli plasmid pTN38148, complete sequence
NC_011521.1	Neisseria gonorrhoeae plasmid pCmGFP, complete sequence
NC_011526.1	Coxiella burnetii CbuK_Q154 plasmid pQpRS_K_Q154, complete sequence
NC_011561.1	Candidatus Azobacteroides pseudotrichonymphae genomovar. CFP2 plasmid pCFPG2 DNA, complete sequence
NC_011562.1	Candidatus Azobacteroides pseudotrichonymphae genomovar. CFP2 plasmid pCFPG3 DNA, complete sequence
NC_011564.1	Candidatus Azobacteroides pseudotrichonymphae genomovar. CFP2 plasmid pCFPG1 DNA, complete sequence
NC_011585.2	Acinetobacter baumannii AB0057 plasmid pAB0057, complete sequence
NC_011602.1	Escherichia coli 0127:H6 E2348/69 plasmid pE2348-2, strain E2348/69
NC_011610.1	Lactococcus lactis plasmid pKL001, complete sequence
NC_011640.1	Klebsiella pneumoniae plasmid pKpn114, complete sequence
NC_011647.1	Borrelia afzelii ACA-1 plasmid cp32-1, complete sequence
NC_011648.1	Borrelia afzelii ACA-1 plasmid cp32-5, complete sequence
NC_011649.1	Borrelia afzelii ACA-1 plasmid cp32-4, complete sequence
NC_011650.1	Borrelia afzelii ACA-1 plasmid cp26, complete sequence
NC_011651.1	Borrelia afzelii ACA-1 plasmid cp32-3, complete sequence
NC_011652.1	Lactobacillus sakei strain BM5 plasmid pYC2, complete sequence
NC_011654.1	Bacillus cereus AH187 plasmid pAH187_12, complete sequence
NC_011655.1	Bacillus cereus AH187 plasmid pAH187_270, complete sequence
NC_011656.1	Bacillus cereus AH187 plasmid pAH187_45, complete sequence
NC_011667.1	Thauera sp. MZ1T plasmid pTha01, complete sequence
NC_011720.1	Borrelia burgdorferi ZS7 plasmid ZS7_cp32-3+10, complete sequence
NC_011721.1	Cyanothece sp. PCC 8801 plasmid pP880101, complete sequence
NC_011722.1	Borrelia burgdorferi ZS7 plasmid ZS7_cp32-9, complete sequence
NC_011724.1	Borrelia burgdorferi ZS7 plasmid ZS7_cp26, complete sequence
NC_011731.1	Borrelia burgdorferi ZS7 plasmid ZS7_cp32-1, complete sequence
NC_011732.1	Cyanothece sp. PCC 7424 plasmid pP742404, complete sequence
NC_011735.1	Borrelia burgdorferi ZS7 plasmid ZS7_cp32-12, complete sequence
NC_011736.1	Borrelia burgdorferi ZS7 plasmid ZS7_cp32-4, complete sequence
NC_011738.1	Cyanothece sp. PCC 7424 plasmid pP742401, complete sequence
NC_011743.1	Escherichia fergusonii ATCC 35469 plasmid pEFER, complete genome
NC_011746.1	Deinococcus radiopugnans ATCC 19172 plasmid pUE30, complete sequence
NC_011752.1	Escherichia coli 55989 plasmid 55989p, complete sequence
NC_011760.1	Methylobacterium extorquens CM4 plasmid pCMU02, complete sequence
NC_011767.1	Pectobacterium atrosepticum plasmid pECA1039, complete sequence
NC_011774.1	Bacillus cereus G9842 plasmid pG9842_140, complete sequence
NC_011775.1	Bacillus cereus G9842 plasmid pG9842_209, complete sequence
NC_011777.1	Bacillus cereus AH820 plasmid pAH820_272, complete sequence
NC_011778.1	Borrelia burgdorferi ZS7 plasmid ZS7_lp36, complete sequence
NC_011779.1	Borrelia burgdorferi ZS7 plasmid ZS7_lp28-2, complete sequence
NC_011780.1	Borrelia burgdorferi ZS7 plasmid ZS7_lp28-1, complete sequence
NC_011781.1	Borrelia burgdorferi ZS7 plasmid ZS7_lp28-3, complete sequence
NC_011782.1	Borrelia burgdorferi ZS7 plasmid ZS7_lp17, complete sequence
NC_011783.1	Borrelia burgdorferi ZS7 plasmid ZS7_lp25, complete sequence
NC_011784.1	Borrelia burgdorferi ZS7 plasmid ZS7_lp54, complete sequence
NC_011785.1	Borrelia burgdorferi ZS7 plasmid ZS7_lp28-4, complete sequence
NC_011786.1	Borrelia afzelii ACA-1 plasmid lp54, complete sequence
NC_011787.1	Borrelia afzelii ACA-1 plasmid lp28-9, complete sequence
NC_011788.1	Borrelia afzelii ACA-1 plasmid lp28-2, complete sequence
NC_011789.1	Borrelia afzelii ACA-1 plasmid lp17, complete sequence
NC_011790.1	Borrelia afzelii ACA-1 plasmid lp32-10, complete sequence
NC_011791.1	Borrelia afzelii ACA-1 plasmid lp28-4, complete sequence
NC_011792.1	Borrelia afzelii ACA-1 plasmid lp38, complete sequence
NC_011793.1	Borrelia afzelii ACA-1 plasmid lp28-3, complete sequence
NC_011794.1	Borrelia afzelii ACA-1 plasmid lp28-7, complete sequence
NC_011795.1	Escherichia coli plasmid p6148, complete sequence
NC_011797.1	Vibrio fluvialis strain BD146 plasmid pBD146, complete sequence
NC_011798.1	Lactobacillus farciminis KCTC 3681 plasmid pLF24, complete sequence
NC_011836.1	Clostridium kluyveri NBRC 12016 plasmid pCKL1 DNA, complete sequence, strain: NBRC 12016
NC_011840.1	Borrelia garinii PBr plasmid PBr_cp26, complete sequence
NC_011841.1	Borrelia burgdorferi 156a plasmid 156a_cp32-12, complete sequence
NC_011842.1	Borrelia garinii PBr plasmid PBr_cp32-10, complete sequence
NC_011843.1	Borrelia burgdorferi 156a plasmid 156a_cp32-6, complete sequence
NC_011844.1	Borrelia garinii Far04 plasmid Far04_cp26, complete sequence
NC_011845.1	Borrelia burgdorferi 156a plasmid 156a_cp32-7, complete sequence
NC_011846.1	Borrelia burgdorferi 156a plasmid 156a_cp32-1, complete sequence
NC_011847.1	Borrelia burgdorferi 156a plasmid 156a_cp32-8, complete sequence
NC_011848.1	Borrelia garinii PBr plasmid PBr_cp32-5, complete sequence
NC_011849.1	Borrelia burgdorferi 156a plasmid 156a_cp32-4, complete sequence
NC_011850.1	Borrelia burgdorferi 156a plasmid 156a_cp32-11, complete sequence
NC_011851.1	Borrelia burgdorferi 156a plasmid 156a_cp32-3, complete sequence
NC_011853.1	Borrelia burgdorferi 156a plasmid 156a_cp26, complete sequence
NC_011854.1	Borrelia garinii PBr plasmid PBr_lp28-9, complete sequence
NC_011855.1	Borrelia garinii PBr plasmid PBr_lp28-7, complete sequence
NC_011856.1	Borrelia garinii PBr plasmid PBr_lp25, complete sequence
NC_011857.1	Borrelia garinii PBr plasmid PBr_lp36, complete sequence
NC_011858.1	Borrelia garinii PBr plasmid PBr_lp28-3, complete sequence
NC_011859.1	Borrelia garinii PBr plasmid PBr_lp54, complete sequence
NC_011860.1	Borrelia garinii PBr plasmid PBr_lp28-4, complete sequence
NC_011861.1	Borrelia garinii PBr plasmid PBr_lp17, complete sequence
NC_011862.1	Borrelia burgdorferi 156a plasmid 156a_lp28-4, complete sequence
NC_011863.1	Borrelia burgdorferi 156a plasmid 156a_lp25, complete sequence
NC_011864.1	Borrelia burgdorferi 156a plasmid 156a_lp28-1, complete sequence
NC_011865.1	Borrelia burgdorferi 156a plasmid 156a_lp17, complete sequence
NC_011866.1	Borrelia burgdorferi 156a plasmid 156a_lp28-5, complete sequence
NC_011867.1	Borrelia garinii Far04 plasmid Far04_lp36, complete sequence
NC_011868.1	Borrelia burgdorferi 156a plasmid 156a_lp38, complete sequence
NC_011869.1	Borrelia garinii Far04 plasmid Far04_lp32-10, complete sequence
NC_011870.1	Borrelia burgdorferi 156a plasmid 156a_lp36, complete sequence
NC_011871.1	Borrelia garinii Far04 plasmid Far04_lp17, complete sequence
NC_011872.1	Borrelia burgdorferi 156a plasmid 156a_lp28-6, complete sequence
NC_011873.1	Borrelia garinii Far04 plasmid Far04_lp28-9, complete sequence
NC_011874.1	Borrelia burgdorferi 156a plasmid 156a_lp28-3, complete sequence
NC_011875.1	Borrelia garinii Far04 plasmid Far04_lp25, complete sequence
NC_011876.1	Borrelia burgdorferi 156a plasmid 156a_lp54, complete sequence
NC_011877.1	Borrelia garinii Far04 plasmid Far04_lp54, complete sequence
NC_011878.1	Buchnera aphidicola BCc plasmid pLeu-BCc, complete sequence
NC_011879.1	Pseudarthrobacter chlorophenolicus A6 plasmid pACHL01, complete sequence
NC_011882.1	Cyanothece sp. PCC 7425 plasmid pP742503, complete sequence
NC_011885.1	Cyanothece sp. PCC 7425 plasmid pP742502, complete sequence
NC_011887.1	Methylobacterium nodulans ORS 2060 plasmid pMNOD02, complete sequence
NC_011888.1	Methylobacterium nodulans ORS 2060 plasmid pMNOD05, complete sequence
NC_011889.1	Methylobacterium nodulans ORS 2060 plasmid pMNOD06, complete sequence
NC_011890.1	Methylobacterium nodulans ORS 2060 plasmid pMNOD07, complete sequence
NC_011892.1	Methylobacterium nodulans ORS 2060 plasmid pMNOD01, complete sequence
NC_011893.1	Methylobacterium nodulans ORS 2060 plasmid pMNOD03, complete sequence
NC_011895.1	Methylobacterium nodulans ORS 2060 plasmid pMNOD04, complete sequence
NC_011917.1	Escherichia coli LF82 plasmid plLF82, complete sequence
NC_011960.1	Rhodobacter sphaeroides KD131 plasmid pRSKD131B, complete sequence
NC_011961.1	Thermomicrobium roseum DSM 5159 plasmid, complete sequence
NC_011962.1	Rhodobacter sphaeroides KD131 plasmid pRSKD131A, complete sequence
NC_011964.1	Escherichia coli plasmid pAPEC-O103-ColBM, complete sequence
NC_011965.1	Borrelia burgdorferi 72a plasmid 72a_cp32-13, complete sequence
NC_011966.1	Borrelia burgdorferi 72a plasmid 72a_lp32-3, complete sequence
NC_011967.1	Borrelia burgdorferi 72a plasmid 72a_cp32-10, complete sequence
NC_011968.1	Borrelia burgdorferi 72a plasmid 72a_cp32-12, complete sequence
NC_011970.1	Borrelia burgdorferi 72a plasmid 72a_cp32-7, complete sequence
NC_011971.1	Bacillus cereus Q1 plasmid pBc53, complete sequence
NC_011972.1	Borrelia burgdorferi 72a plasmid 72a_cp32-4, complete sequence
NC_011973.1	Bacillus cereus Q1 plasmid pBc239, complete sequence
NC_011974.1	Borrelia burgdorferi 72a plasmid 72a_cp26, complete sequence
NC_011975.1	Borrelia burgdorferi 72a plasmid 72a_cp32-5, complete sequence
NC_011981.1	Agrobacterium vitis S4 plasmid pAtS4e, complete sequence
NC_011984.1	Agrobacterium vitis S4 plasmid pAtS4c, complete sequence
NC_011990.1	Agrobacterium radiobacter K84 plasmid pAtK84b, complete sequence
NC_011995.1	Macrococcus caseolyticus JCSC5402 plasmid pMCCL1 DNA, complete sequence
NC_011996.1	Macrococcus caseolyticus JCSC5402 plasmid pMCCL2 DNA, complete sequence
NC_011997.1	Macrococcus caseolyticus JCSC5402 plasmid pMCCL3 DNA, complete sequence
NC_011998.1	Macrococcus caseolyticus JCSC5402 plasmid pMCCL4 DNA, complete sequence
NC_012000.1	Macrococcus caseolyticus JCSC5402 plasmid pMCCL5 DNA, complete sequence
NC_012001.1	Macrococcus caseolyticus JCSC5402 plasmid pMCCL6 DNA, complete sequence
NC_012002.1	Macrococcus caseolyticus JCSC5402 plasmid pMCCL7 DNA, complete sequence
NC_012003.1	Macrococcus caseolyticus JCSC5402 plasmid pMCCL8 DNA, complete sequence
NC_012030.1	Halorubrum lacusprofundi ATCC 49239 plasmid pHLAC01, complete sequence
NC_012031.1	Pediococcus pentosaceus plasmid pRS5, complete sequence
NC_012033.1	Pedobacter sp. BG5 plasmid pMWHK01, complete sequence
NC_012035.1	Shewanella sp. 33B plasmid pSFKW33, complete sequence
NC_012036.1	Caldicellulosiruptor bescii DSM 6725 plasmid pATHE01, complete sequence
NC_012037.1	Caldicellulosiruptor bescii DSM 6725 plasmid pATHE02, complete sequence
NC_012088.1	Onion yellows phytoplasma plasmid EcOYW1, complete sequence
NC_012089.1	Onion yellows phytoplasma plasmid pOYM, complete sequence
NC_012090.1	Onion yellows phytoplasma plasmid pOYNIM, complete sequence
NC_012104.1	Borrelia burgdorferi 64b plasmid 64b_cp26, complete sequence
NC_012105.1	Borrelia burgdorferi 64b plasmid 64b_cp32-4, complete sequence
NC_012106.1	Borrelia burgdorferi 64b plasmid 64b_cp32-3-8, complete sequence
NC_012107.1	Borrelia burgdorferi 64b plasmid 64b_cp32-9, complete sequence
NC_012110.1	Borrelia burgdorferi 64b plasmid 64b_cp32-1, complete sequence
NC_012111.1	Borrelia burgdorferi 64b plasmid 64b_cp32-5, complete sequence
NC_012112.1	Borrelia burgdorferi 64b plasmid 64b_cp32-11, complete sequence
NC_012113.1	Borrelia burgdorferi 64b plasmid 64b_cp32-7, complete sequence
NC_012114.1	Borrelia burgdorferi 64b plasmid 64b_cp32-6, complete sequence
NC_012128.1	Borreliella valaisiana VS116 plasmid VS116_cp32-5, complete sequence
NC_012129.1	Borreliella valaisiana VS116 plasmid VS116_cp26, complete sequence
NC_012130.1	Borreliella valaisiana VS116 plasmid VS116_cp9, complete sequence
NC_012131.1	Borreliella valaisiana VS116 plasmid VS116_cp32-2-7, complete sequence
NC_012132.1	Borreliella spielmanii A14S plasmid A14S_cp26, complete sequence
NC_012133.1	Borreliella valaisiana VS116 plasmid VS116_cp32-10, complete sequence
NC_012148.1	Borrelia burgdorferi WI91-23 plasmid WI91-23_cp32-1, complete sequence
NC_012149.1	Borrelia burgdorferi CA-11.2a plasmid CA-11.2A_cp32-5, complete sequence
NC_012150.1	Borrelia burgdorferi WI91-23 plasmid WI91-23_cp32-11, complete sequence
NC_012151.1	Borrelia burgdorferi WI91-23 plasmid WI91-23_cp26, complete sequence
NC_012152.1	Borrelia burgdorferi CA-11.2a plasmid CA-11.2A_cp32-10, complete sequence
NC_012153.1	Borrelia burgdorferi WI91-23 plasmid WI91-23_cp32-5, complete sequence
NC_012154.1	Borrelia burgdorferi CA-11.2a plasmid CA-11.2A_cp32-3, complete sequence
NC_012155.1	Borrelia burgdorferi WI91-23 plasmid WI91-23_cp9-3, complete sequence
NC_012156.1	Borrelia burgdorferi CA-11.2a plasmid CA-11.2A_cp32-13, complete sequence
NC_012157.1	Borrelia burgdorferi CA-11.2a plasmid CA-11.2A_cp26, complete sequence
NC_012158.1	Borrelia burgdorferi CA-11.2a plasmid CA-11.2A_cp32-1, complete sequence
NC_012159.1	Borrelia burgdorferi WI91-23 plasmid WI91-23_cp32-10, complete sequence
NC_012160.1	Borrelia burgdorferi WI91-23 plasmid WI91-23_cp32-6, complete sequence
NC_012161.1	Borrelia burgdorferi WI91-23 plasmid WI91-23_cp32-7, complete sequence
NC_012162.1	Borrelia burgdorferi WI91-23 plasmid WI91-23_cp32-4, complete sequence
NC_012163.1	Borrelia burgdorferi 64b plasmid 64b_lp28-3, complete sequence
NC_012164.1	Borreliella spielmanii A14S plasmid A14S_lp54, complete sequence
NC_012165.1	Borrelia burgdorferi 64b plasmid 64b_lp28-4, complete sequence
NC_012166.1	Borreliella valaisiana VS116 plasmid VS116_lp25, complete sequence
NC_012167.1	Borrelia burgdorferi WI91-23 plasmid WI91-23_lp38, complete sequence
NC_012168.1	Borrelia burgdorferi 64b plasmid 64b_lp28-1, complete sequence
NC_012169.1	Borreliella valaisiana VS116 plasmid VS116_lp28-8, complete sequence
NC_012170.1	Borrelia burgdorferi CA-11.2a plasmid CA-11.2A_lp38, complete sequence
NC_012171.1	Borrelia burgdorferi WI91-23 plasmid WI91-23_lp28-3, complete sequence
NC_012172.1	Borrelia burgdorferi 72a plasmid 72a_lp28-4, complete sequence
NC_012173.1	Borreliella spielmanii A14S plasmid A14S_lp28-4, complete sequence
NC_012174.1	Borrelia burgdorferi 64b plasmid 64b_lp28-5, complete sequence
NC_012175.1	Borrelia burgdorferi WI91-23 plasmid WI91-23_lp54, complete sequence
NC_012176.1	Borreliella spielmanii A14S plasmid A14S_lp38, complete sequence
NC_012177.1	Borreliella valaisiana VS116 plasmid VS116_lp54, complete sequence
NC_012178.1	Borrelia burgdorferi WI91-23 plasmid WI91-23_lp25, complete sequence
NC_012179.1	Borrelia burgdorferi 64b plasmid 64b_lp17, complete sequence
NC_012180.1	Borreliella valaisiana VS116 plasmid VS116_lp17, complete sequence
NC_012181.1	Borreliella spielmanii A14S plasmid A14S_lp28-8, complete sequence
NC_012182.1	Borrelia burgdorferi 64b plasmid 64b_lp38, complete sequence
NC_012183.1	Borreliella spielmanii A14S plasmid A14S_lp28-3, complete sequence
NC_012184.1	Borrelia burgdorferi 64b plasmid 64b_lp36, complete sequence
NC_012185.1	Borreliella valaisiana VS116 plasmid VS116_lp28-3, complete sequence
NC_012186.1	Borrelia burgdorferi 72a plasmid 72a_lp36, complete sequence
NC_012187.1	Borrelia burgdorferi WI91-23 plasmid WI91-23_lp28-4, complete sequence
NC_012188.1	Borrelia burgdorferi WI91-23 plasmid WI91-23_lp17, complete sequence
NC_012189.1	Borrelia burgdorferi WI91-23 plasmid WI91-23_lp36, complete sequence
NC_012190.1	Borreliella spielmanii A14S plasmid A14S_lp36, complete sequence
NC_012191.1	Borrelia burgdorferi 72a plasmid 72a_lp17, complete sequence
NC_012192.1	Borrelia burgdorferi WI91-23 plasmid WI91-23_lp5, complete sequence
NC_012193.1	Borrelia burgdorferi 72a plasmid 72a_lp54, complete sequence
NC_012194.1	Borrelia burgdorferi CA-11.2a plasmid CA-11.2A_lp54, complete sequence
NC_012195.1	Borrelia burgdorferi WI91-23 plasmid WI91-23_lp28-6, complete sequence
NC_012196.1	Borrelia burgdorferi 64b plasmid 64b_lp28-2, complete sequence
NC_012197.1	Borrelia burgdorferi WI91-23 plasmid WI91-23_lp28-1, complete sequence
NC_012198.1	Borrelia burgdorferi WI91-23 plasmid WI91-23_lp56, complete sequence
NC_012199.1	Borrelia burgdorferi 64b plasmid 64b_lp54, complete sequence
NC_012200.1	Borreliella spielmanii A14S plasmid A14S_lp17, complete sequence
NC_012201.1	Borrelia burgdorferi 72a plasmid 72a_lp38, complete sequence
NC_012202.1	Borrelia burgdorferi CA-11.2a plasmid CA-11.2A_lp36-28-4, complete sequence
NC_012203.1	Borrelia burgdorferi CA-11.2a plasmid CA-11.2A_lp56, complete sequence
NC_012204.1	Borreliella valaisiana VS116 plasmid VS116_lp36, complete sequence
NC_012208.1	Yersinia enterocolitica plasmid pYe4449-1, complete sequence
NC_012209.1	Yersinia enterocolitica plasmid pYe4449-2, complete sequence
NC_012215.1	Pasteurella multocida plasmid pB1005, complete sequence
NC_012216.1	Pasteurella multocida plasmid pB1006, complete sequence
NC_012219.1	Clostridium botulinum plasmid pC2C203U28 DNA, complete sequence, serotype: type C, strain: (C)-203U28
NC_012220.1	Lactobacillus plantarum plasmid pLD1, complete sequence
NC_012222.2	Lactobacillus paracasei subsp. paracasei plasmid pSJ2-8, complete sequence
NC_012226.1	Brachyspira hyodysenteriae WA1 plasmid pBHWA1, complete sequence
NC_012227.1	Borrelia burgdorferi CA-11.2a plasmid CA-11.2A_lp17, complete sequence
NC_012228.1	Borrelia burgdorferi CA-11.2a plasmid CA-11.2A_lp28-3, complete sequence
NC_012229.1	Borrelia burgdorferi 118a plasmid 118a_lp32-3, complete sequence
NC_012230.1	Borreliella finlandensis plasmid SV1_lp28-4, complete sequence
NC_012231.1	Borrelia burgdorferi 94a plasmid 94a_lp28-3, complete sequence
NC_012232.1	Borrelia burgdorferi 118a plasmid 118a_lp38, complete sequence
NC_012233.1	Borrelia burgdorferi 118a plasmid 118a_lp28-6, complete sequence
NC_012234.1	Borreliella finlandensis plasmid SV1_lp54, complete sequence
NC_012235.1	Borrelia burgdorferi 94a plasmid 94a_lp28-4, complete sequence
NC_012236.1	Borrelia burgdorferi 118a plasmid 118a_lp28-3, complete sequence
NC_012237.1	Borrelia burgdorferi 94a plasmid 94a_lp17, complete sequence
NC_012238.1	Borrelia burgdorferi 118a plasmid 118a_lp25, complete sequence
NC_012239.1	Borreliella finlandensis plasmid SV1_lp28-2, complete sequence
NC_012240.1	Borrelia burgdorferi 118a plasmid 118a_lp28-4, complete sequence
NC_012241.1	Borrelia burgdorferi 118a plasmid 118a_lp54, complete sequence
NC_012242.1	Borreliella finlandensis plasmid SV1_lp17, complete sequence
NC_012243.1	Borrelia burgdorferi 118a plasmid 118a_lp17, complete sequence
NC_012244.1	Borrelia burgdorferi 94a plasmid 94a_lp54, complete sequence
NC_012245.1	Borrelia burgdorferi 118a plasmid 118a_lp36, complete sequence
NC_012246.1	Borrelia burgdorferi 94a plasmid 94a_lp36, complete sequence
NC_012247.1	Borreliella finlandensis plasmid SV1_lp32-12, complete sequence
NC_012248.1	Borrelia burgdorferi 118a plasmid 118a_lp28-5, complete sequence
NC_012249.1	Borrelia burgdorferi 94a plasmid 94a_lp56, complete sequence
NC_012250.1	Borrelia burgdorferi 94a plasmid 94a_cp32-5, complete sequence
NC_012251.1	Borrelia burgdorferi 118a plasmid 118a_cp32-8, complete sequence
NC_012252.1	Borreliella finlandensis plasmid SV1_cp32-3, complete sequence
NC_012253.1	Borrelia burgdorferi 118a plasmid 118a_cp32-7-9, complete sequence
NC_012254.1	Borrelia burgdorferi 94a plasmid 94a_cp32-11, complete sequence
NC_012255.1	Borrelia burgdorferi 94a plasmid 94a_cp32-10, complete sequence
NC_012256.1	Borrelia burgdorferi 118a plasmid 118a_cp9, complete sequence
NC_012257.1	Borrelia burgdorferi 118a plasmid 118a_cp32-10, complete sequence
NC_012258.1	Borrelia burgdorferi 94a plasmid 94a_cp32-7, complete sequence
NC_012259.1	Borrelia burgdorferi 94a plasmid 94a_cp32-6, complete sequence
NC_012260.1	Borreliella finlandensis plasmid SV1_cp32-4, complete sequence
NC_012261.1	Borrelia burgdorferi 118a plasmid 118a_cp26, complete sequence
NC_012262.1	Borrelia burgdorferi 118a plasmid 118a_cp32-5, complete sequence
NC_012263.1	Borrelia burgdorferi 94a plasmid 94a_cp26, complete sequence
NC_012264.1	Borrelia burgdorferi 118a plasmid 118a_cp32-13, complete sequence
NC_012265.1	Borreliella finlandensis plasmid SV1_cp32-7, complete sequence
NC_012266.1	Borrelia burgdorferi 118a plasmid 118a_cp32-6, complete sequence
NC_012267.1	Borreliella finlandensis plasmid SV1_cp26, complete sequence
NC_012268.1	Borrelia burgdorferi 118a plasmid 118a_cp32-4, complete sequence
NC_012269.1	Borrelia burgdorferi 94a plasmid 94a_cp9, complete sequence
NC_012412.1	Neurospora intermedia plasmid pMADDUR1 mitochondrion, complete sequence
NC_012415.1	Neurospora intermedia plasmid pVS mitochondrion, complete sequence
NC_012417.1	Staphylococcus aureus subsp. aureus USA300_TCH1516 plasmid pUSA01-HOU, complete sequence
NC_012439.1	Persephonella marina EX-H1 plasmid, complete sequence
NC_012473.1	Bacillus cereus 03BB102 plasmid p03BB102_179, complete sequence
NC_012494.1	Borrelia burgdorferi Bol26 plasmid Bol26_lp28-9, complete sequence
NC_012495.1	Borrelia burgdorferi 29805 plasmid 29805_lp28-6, complete sequence
NC_012496.1	Borrelia burgdorferi Bol26 plasmid Bol26_lp36, complete sequence
NC_012497.1	Borrelia burgdorferi Bol26 plasmid Bol26_lp28-3, complete sequence
NC_012498.1	Borrelia burgdorferi 29805 plasmid 29805_lp36, complete sequence
NC_012499.1	Borrelia burgdorferi Bol26 plasmid Bol26_lp28-4, complete sequence
NC_012500.1	Borrelia burgdorferi 29805 plasmid 29805_lp17, complete sequence
NC_012501.1	Borrelia burgdorferi 29805 plasmid 29805_lp28-4, complete sequence
NC_012502.1	Borrelia burgdorferi 29805 plasmid 29805_lp28-2, complete sequence
NC_012503.1	Borrelia burgdorferi 29805 plasmid 29805_lp25, complete sequence
NC_012504.1	Borrelia burgdorferi Bol26 plasmid Bol26_lp54, complete sequence
NC_012505.1	Borrelia burgdorferi 29805 plasmid 29805_lp54, complete sequence
NC_012506.1	Borrelia burgdorferi Bol26 plasmid Bol26_lp17, complete sequence
NC_012507.1	Borrelia burgdorferi 29805 plasmid 29805_lp28-3, complete sequence
NC_012508.1	Borrelia burgdorferi 29805 plasmid 29805_lp38, complete sequence
NC_012509.1	Borrelia burgdorferi Bol26 plasmid Bol26_cp32-5, complete sequence
NC_012510.1	Borrelia burgdorferi 29805 plasmid 29805_cp32-9, complete sequence
NC_012511.1	Borrelia burgdorferi 29805 plasmid 29805_cp32-4, complete sequence
NC_012512.1	Borrelia burgdorferi Bol26 plasmid Bol26_cp26, complete sequence
NC_012513.1	Borrelia burgdorferi 29805 plasmid 29805_cp26, complete sequence
NC_012514.1	Borrelia burgdorferi 29805 plasmid 29805_cp32-7, complete sequence
NC_012515.1	Borrelia burgdorferi Bol26 plasmid Bol26_cp32-9, complete sequence
NC_012516.1	Borrelia burgdorferi 29805 plasmid 29805_cp32-12, complete sequence
NC_012517.1	Borrelia burgdorferi 29805 plasmid 29805_cp32-5, complete sequence
NC_012518.1	Borrelia burgdorferi Bol26 plasmid Bol26_cp32-12, complete sequence
NC_012520.1	Rhodococcus opacus B4 plasmid pROB01 DNA, complete sequence
NC_012521.1	Rhodococcus opacus B4 plasmid pROB02 DNA, complete sequence
NC_012523.1	Rhodococcus opacus B4 plasmid pKNR DNA, complete sequence
NC_012527.1	Deinococcus deserti VCD115 plasmid 1, complete sequence
NC_012528.1	Deinococcus deserti VCD115 plasmid 3, complete sequence
NC_012529.1	Deinococcus deserti VCD115 plasmid 2, complete sequence
NC_012548.1	Lactobacillus brevis plasmid pLB925A01, complete sequence
NC_012550.1	Lactobacillus brevis plasmid pLB925A03, complete sequence
NC_012551.1	Lactobacillus brevis plasmid pLB925A04, complete sequence
NC_012552.1	Lactobacillus johnsonii FI9785 plasmid p9785S, complete sequence
NC_012562.1	Leuconostoc citreum strain C4 plasmid pCC3, complete sequence
NC_012577.1	Bacillus anthracis str. CDC 684 plasmid pX02, complete sequence
NC_012579.1	Bacillus anthracis str. CDC 684 plasmid pX01, complete sequence
NC_012624.1	Sulfolobus islandicus Y.N.15.51 plasmid pYN01, complete sequence
NC_012625.1	Chlamydia trachomatis plasmid pSW4, complete sequence
NC_012626.1	Chlamydia trachomatis plasmid pSW5, complete sequence
NC_012627.1	Chlamydia trachomatis plasmid pCTB, complete sequence
NC_012629.1	Chlamydia trachomatis plasmid pJALI, complete sequence
NC_012630.1	Chlamydia trachomatis plasmid pSW2, complete sequence
NC_012631.1	Chlamydia trachomatis plasmid pSW3, complete sequence
NC_012634.1	Rickettsia africae ESF-5 plasmid pRAF, complete sequence
NC_012642.1	Streptococcus parasanguinis plasmid pFW213, complete sequence
NC_012654.1	Clostridium botulinum Ba4 str. 657 plasmid pCLJ, complete sequence
NC_012655.1	Bacillus anthracis str. A0248 plasmid pXO2, complete sequence
NC_012656.1	Bacillus anthracis str. A0248 plasmid pXO1, complete sequence
NC_012657.1	Clostridium botulinum Ba4 str. 657 plasmid pCLJ2, complete sequence
NC_012661.1	Haemophilus parasuis plasmid pHN61, complete sequence
NC_012718.1	Burkholderia glumae BGR1 plasmid bglu_2p, complete sequence
NC_012722.1	Lactobacillus pentosus p1-4 plasmid complete sequence, strain F121-1
NC_012723.1	Burkholderia glumae BGR1 plasmid bglu_1p, complete sequence
NC_012732.1	Rickettsia peacockii str. Rustic plasmid pRPR, complete sequence
NC_012733.1	Arcobacter butzleri strain NCTC12481 plasmid, complete sequence
NC_012758.1	Vibrio vulnificus strain MP-4 plasmid pMP1, complete sequence
NC_012760.1	Clostridium butyricum plasmid pCBM588 DNA, complete sequence, strain: MIYAIRI 588
NC_012780.1	[Eubacterium] eligens ATCC 27750 plasmid unnamed, complete sequence
NC_012782.1	[Eubacterium] eligens ATCC 27750 plasmid unnamed, complete sequence
NC_012790.1	Geobacillus sp. WCH70 plasmid pWCH7002, complete sequence
NC_012794.1	Geobacillus sp. WCH70 plasmid pWCH7001, complete sequence
NC_012795.1	Desulfovibrio magneticus RS-1 plasmid pDMC2 DNA, complete genome
NC_012797.1	Desulfovibrio magneticus RS-1 plasmid pDMC1 DNA, complete genome
NC_012810.1	Methylobacterium extorquens AM1 plasmid p3META1, complete sequence
NC_012813.1	Acinetobacter baumannii plasmid pABVA01, complete sequence
NC_012849.1	Ralstonia pickettii 12D plasmid pRp12D02, complete sequence
NC_012851.1	Ralstonia pickettii 12D plasmid pRp12D03, complete sequence
NC_012853.1	Rhizobium leguminosarum bv. trifolii WSM1325 plasmid pR132503, complete sequence
NC_012859.1	Vibrio parahaemolyticus strain A5-5 plasmid pZY5, complete sequence
NC_012886.1	Escherichia coli plasmid pRAx, complete sequence
NC_012890.1	Archaeoglobus profundus strain AV18 plasmid pGS5, complete sequence
NC_012916.1	Salmonella enterica plasmid pSGI15, complete sequence
NC_012923.1	Streptococcus suis BM407 plasmid pBM407, complete sequence
NC_012945.1	Clostridium botulinum D str. 1873 plasmid pCLG2, complete sequence
NC_012946.1	Clostridium botulinum D str. 1873 plasmid pCLG1, complete sequence
NC_012961.1	Photorhabdus asymbiotica ATCC43949 plasmid pPAU1 complete sequence
NC_012972.1	Methylovorus glucosetrophus SIP3-4 plasmid pMsip02, complete sequence
NC_012974.1	Porphyra tenera plasmid pPT4-NU, complete sequence
NC_012983.1	Hirschia baltica ATCC 49814 plasmid pHbal01, complete sequence
NC_013010.1	Escherichia coli O157:H7 str. TW14359 plasmid pO157, complete sequence
NC_013033.1	Staphylococcus simulans bv. staphylolyticus plasmid pACK4, complete sequence
NC_013090.1	Endophytic bacterium LOB-07 plasmid pLK39, complete sequence
NC_013091.1	Francisella philomiragia plasmid pF242, complete sequence
NC_013092.1	Francisella philomiragia subsp. philomiragia ATCC 25017 plasmid pF243, complete sequence
NC_013121.1	Escherichia coli plasmid pEK516, complete sequence
NC_013128.1	Borrelia burgdorferi 297 plasmid 297_lp54, complete sequence
NC_013129.1	Borrelia burgdorferi JD1 plasmid JD1_lp54, complete sequence
NC_013130.1	Borrelia burgdorferi N40 plasmid N40_lp54, complete sequence
NC_013157.1	Methanocaldococcus fervens AG86 plasmid pMEFER01, complete sequence
NC_013160.1	Cyanothece sp. PCC 8802 plasmid pP880201, complete sequence
NC_013163.1	Cyanothece sp. PCC 8802 plasmid pP880202, complete sequence
NC_013167.1	Cyanothece sp. PCC 8802 plasmid pP880203, complete sequence
NC_013168.1	Cyanothece sp. PCC 8802 plasmid pP880204, complete sequence
NC_013177.1	Thermococcus sp. AMT11 plasmid pAMT11, complete sequence
NC_013178.1	Vibrio alginolyticus strain E259 plasmid pVAE259, complete sequence
NC_013190.1	Candidatus Accumulibacter phosphatis clade IIA str. UW-1 plasmid pAph02, complete sequence
NC_013191.1	Candidatus Accumulibacter phosphatis clade IIA str. UW-1 plasmid pAph03, complete sequence
NC_013200.1	Lactobacillus rhamnosus Lc 705 plasmid sequence, strain Lc 705
NC_013201.1	Halomicrobium mukohataei DSM 12286 plasmid pHmuk01, complete sequence
NC_013206.1	Alicyclobacillus acidocaldarius subsp. acidocaldarius DSM 446 plasmid pAACI01, complete sequence
NC_013207.1	Alicyclobacillus acidocaldarius subsp. acidocaldarius DSM 446 plasmid pAACI02, complete sequence
NC_013208.1	Alicyclobacillus acidocaldarius subsp. acidocaldarius DSM 446 plasmid pAACI03, complete sequence
NC_013210.1	Acetobacter pasteurianus IFO 3283-01 plasmid pAPA01-011 DNA, complete genome
NC_013214.1	Acetobacter pasteurianus IFO 3283-01 plasmid pAPA01-050 DNA, complete genome
NC_013215.1	Acetobacter pasteurianus IFO 3283-01 plasmid pAPA01-060 DNA, complete genome
NC_013224.1	Desulfohalobium retbaense DSM 5692 plasmid pDRET01, complete sequence
NC_013263.1	Erwinia pyrifoliae strain Ep1/96 complete plasmid pEp36
NC_013264.1	Erwinia pyrifoliae strain Ep1/96 complete plasmid pEp03
NC_013265.1	Erwinia pyrifoliae strain Ep1/96 complete plasmid pEp05
NC_013277.1	Acinetobacter baumannii plasmid pMMA2, complete sequence
NC_013278.1	Uncultured bacterium plasmid pTRACA18, complete sequence
NC_013280.1	Uncultured bacterium plasmid pTRACA22, complete sequence
NC_013281.1	Uncultured bacterium plasmid pTRACA30, complete sequence
NC_013283.1	Cronobacter turicensis z3032 plasmid pCTU1, complete sequence
NC_013285.1	Cronobacter turicensis z3032 plasmid pCTU3, complete sequence
NC_013289.1	Staphylococcus aureus plasmid SAP015A, complete sequence
NC_013291.1	Staphylococcus aureus plasmid pWBG751, complete sequence
NC_013294.1	Staphylococcus aureus plasmid SAP046A, complete sequence
NC_013295.1	Staphylococcus aureus plasmid SAP046B, complete sequence
NC_013296.1	Staphylococcus aureus plasmid SAP049A, complete sequence
NC_013297.1	Staphylococcus aureus plasmid SAP049B, complete sequence
NC_013298.1	Staphylococcus aureus plasmid SAP050A, complete sequence
NC_013299.1	Staphylococcus aureus plasmid SAP051A, complete sequence
NC_013300.1	Staphylococcus aureus plasmid SAP051B, complete sequence
NC_013302.1	Staphylococcus aureus plasmid SAP070A, complete sequence
NC_013305.1	Staphylococcus aureus plasmid SAP078B, complete sequence
NC_013306.1	Staphylococcus aureus plasmid SAP084A, complete sequence
NC_013308.1	Staphylococcus aureus plasmid SAP089A, complete sequence
NC_013310.1	Staphylococcus aureus plasmid SAP093B, complete sequence
NC_013314.1	Staphylococcus aureus plasmid SAP065A, complete sequence
NC_013317.1	Enterococcus faecium plasmid p5753cA, complete sequence
NC_013318.1	Staphylococcus aureus plasmid SAP012A, complete sequence
NC_013319.1	Staphylococcus aureus plasmid pI258, complete sequence
NC_013321.1	Staphylococcus aureus plasmid SAP017A, complete sequence
NC_013323.1	Staphylococcus aureus plasmid pCM05, complete sequence
NC_013324.1	Staphylococcus aureus plasmid SAP027A, complete sequence
NC_013325.1	Staphylococcus aureus plasmid pWBG745, complete sequence
NC_013326.1	Staphylococcus aureus plasmid pWBG746, complete sequence
NC_013327.1	Staphylococcus aureus plasmid pWBG749, complete sequence
NC_013329.1	Staphylococcus aureus plasmid pWBG758, complete sequence
NC_013330.1	Staphylococcus aureus plasmid pWBG759, complete sequence
NC_013332.1	Staphylococcus aureus plasmid SAP052A, complete sequence
NC_013333.1	Staphylococcus aureus plasmid SAP055A, complete sequence
NC_013334.1	Staphylococcus aureus plasmid SAP057A, complete sequence
NC_013335.1	Staphylococcus aureus plasmid SAP060A, complete sequence
NC_013337.1	Staphylococcus aureus plasmid SAP064A, complete sequence
NC_013338.1	Staphylococcus aureus plasmid SAP068A, complete sequence
NC_013339.1	Staphylococcus aureus plasmid SAP069A, complete sequence
NC_013341.1	Staphylococcus aureus plasmid SAP077B, complete sequence
NC_013342.1	Staphylococcus aureus plasmid SAP079A, complete sequence
NC_013343.1	Staphylococcus aureus plasmid SAP080A, complete sequence
NC_013344.1	Staphylococcus aureus plasmid SAP082A, complete sequence
NC_013346.1	Staphylococcus aureus plasmid SAP087A, complete sequence
NC_013347.1	Staphylococcus aureus plasmid pSK62, complete sequence
NC_013348.1	Staphylococcus aureus plasmid pSK156, complete sequence
NC_013349.1	Staphylococcus aureus plasmid SAP099B, complete sequence
NC_013350.1	Staphylococcus aureus plasmid pWBG754, complete sequence
NC_013351.1	Staphylococcus aureus plasmid SAP063A, complete sequence
NC_013352.1	Staphylococcus aureus plasmid pSK76, complete sequence
NC_013356.1	Zymomonas mobilis subsp. mobilis NCIMB 11163 plasmid pZA1001, complete sequence
NC_013357.1	Zymomonas mobilis subsp. mobilis NCIMB 11163 plasmid pZA1002, complete sequence
NC_013358.1	Zymomonas mobilis subsp. mobilis NCIMB 11163 plasmid pZA1003, complete sequence
NC_013363.1	Escherichia coli O26:H11 str. 11368 plasmid pO26_3 DNA, complete sequence
NC_013368.1	Escherichia coli O111:H- str. 11128 plasmid pO111_5 DNA, complete sequence
NC_013370.1	Escherichia coli O111:H- str. 11128 plasmid pO111_2 DNA, complete sequence
NC_013371.1	Staphylococcus sp. 693-2 plasmid SAP008A, complete sequence
NC_013373.1	Staphylococcus sp. CDC3 plasmid SAP020A, complete sequence
NC_013374.1	Staphylococcus epidermidis plasmid SAP045A, complete sequence
NC_013375.2	Staphylococcus aureus SK6575 plasmid SAP104A, complete sequence
NC_013376.2	Staphylococcus aureus SK6575 plasmid SAP104B, complete sequence
NC_013377.1	Staphylococcus epidermidis plasmid SAP105A, complete sequence
NC_013378.1	Staphylococcus epidermidis plasmid SAP105B, complete sequence
NC_013379.2	Staphylococcus epidermidis plasmid SAP106A, complete sequence
NC_013380.1	Staphylococcus epidermidis plasmid SAP106B, complete sequence
NC_013381.1	Staphylococcus epidermidis plasmid SAP107A, complete sequence
NC_013382.1	Staphylococcus epidermidis plasmid SAP107B, complete sequence
NC_013383.1	Staphylococcus epidermidis plasmid SAP110A, complete sequence
NC_013384.1	Staphylococcus epidermidis plasmid SAP110B, complete sequence
NC_013386.1	Ammonifex degensii KC4 plasmid pADEG01, complete sequence
NC_013387.1	Staphylococcus sp. CDC25 plasmid SAP018A, complete sequence
NC_013388.1	Staphylococcus sp. CDC25 plasmid SAP018B, complete sequence
NC_013389.1	Staphylococcus epidermidis plasmid SAP108A, complete sequence
NC_013390.1	Staphylococcus epidermidis plasmid SAP108B, complete sequence
NC_013391.1	Staphylococcus epidermidis plasmid SAP108C, complete sequence
NC_013392.2	Staphylococcus epidermidis plasmid SAP108D, complete sequence
NC_013393.1	Staphylococcus epidermidis plasmid pSK105, complete sequence
NC_013394.1	Staphylococcus epidermidis plasmid pSK103, complete sequence
NC_013395.1	Staphylococcus epidermidis plasmid pSK108, complete sequence
NC_013408.1	Methanocaldococcus vulcanius M7 plasmid pMETVU01, complete sequence
NC_013409.1	Methanocaldococcus vulcanius M7 plasmid pMETVU02, complete sequence
NC_013412.1	Geobacillus sp. Y412MC61, complete sequence
NC_013417.1	Streptomyces sp. x3 plasmid pTSC2, complete sequence
NC_013419.1	Blattabacterium sp. (Periplaneta americana) str. BPLAN plasmid pBPLAN, complete sequence
NC_013420.1	Streptomyces sp. ZL12 plasmid pZL12, complete sequence
NC_013442.1	Gordonia bronchialis DSM 43247 plasmid pGBRO01, complete sequence
NC_013448.1	Nocardia aobensis plasmid pYS1, complete sequence
NC_013449.1	Streptomyces sp. W9 plasmid pCQ3, complete sequence
NC_013451.1	Staphylococcus aureus subsp. aureus ED98 plasmid pAVY, complete sequence
NC_013453.1	Staphylococcus aureus subsp. aureus ED98 plasmid pAVX, complete sequence
NC_013502.1	Rhodothermus marinus DSM 4252 plasmid pRMAR01, complete sequence
NC_013505.1	Lactobacillus johnsonii FI9785 plasmid p9785L, complete sequence
NC_013516.1	Streptobacillus moniliformis DSM 12112 plasmid pSMON01, complete sequence
NC_013518.1	Sebaldella termitidis ATCC 33386 plasmid pSTERM01, complete sequence
NC_013519.1	Sebaldella termitidis ATCC 33386 plasmid pSTERM02, complete sequence
NC_013531.1	Xylanimonas cellulosilytica DSM 15894 plasmid pXCEL01, complete sequence
NC_013533.1	Enterococcus faecalis plasmid pBEE99, complete sequence
NC_013534.1	Bacillus pumilus plasmid pPZZ84, complete sequence
NC_013536.1	Haloterrigena thermotolerans strain H13 plasmid pSN, complete sequence
NC_013538.1	Nocardia sp. C-14-1 plasmid pC1, complete sequence
NC_013540.1	Planococcus sp. ZOYM plasmid pPCZ2, complete sequence
NC_013541.1	Lactobacillus plantarum plasmid pLP2140, complete sequence
NC_013543.1	Lactobacillus paracasei subsp. paracasei plasmid pCD01, complete sequence
NC_013544.1	Lactobacillus paracasei subsp. paracasei plasmid pCD02, complete sequence
NC_013547.1	Helicobacter pylori plasmid pAL226, complete sequence
NC_013548.1	Rhodopseudomonas palustris plasmid pRPSZY, complete sequence
NC_013549.1	Buchnera aphidicola plasmid pleu-BTg, complete sequence
NC_013550.1	Staphylococcus aureus plasmid pBORa53, complete sequence
NC_013551.1	Lactococcus lactis plasmid pSK11B, complete sequence
NC_013589.1	Escherichia coli plasmid pColE1-H22, complete sequence
NC_013596.1	Streptosporangium roseum DSM 43021 plasmid pSROS01, complete sequence
NC_013636.1	Pseudoalteromonas sp. BSi20327 plasmid pSM327, complete sequence
NC_013652.1	Escherichia coli plasmid pPM18, complete sequence
NC_013653.1	Staphylococcus aureus plasmid pPR9, complete sequence
NC_013657.1	Lactococcus lactis subsp. lactis KF147 plasmid pKF147A, complete genome
NC_013667.2	Streptomyces sp. Y27 plasmid pWTY27, complete sequence
NC_013717.1	Citrobacter rodentium ICC168 plasmid pCROD1, complete sequence
NC_013726.1	Corynebacterium glutamicum plasmid pCGR2, complete sequence
NC_013731.1	Spirosoma linguale DSM 74 plasmid pSLIN01, complete sequence
NC_013732.1	Spirosoma linguale DSM 74 plasmid pSLIN02, complete sequence
NC_013733.1	Spirosoma linguale DSM 74 plasmid pSLIN03, complete sequence
NC_013734.1	Spirosoma linguale DSM 74 plasmid pSLIN04, complete sequence
NC_013735.1	Spirosoma linguale DSM 74 plasmid pSLIN05, complete sequence
NC_013736.1	Spirosoma linguale DSM 74 plasmid pSLIN06, complete sequence
NC_013737.1	Spirosoma linguale DSM 74 plasmid pSLIN07, complete sequence
NC_013738.1	Spirosoma linguale DSM 74 plasmid pSLIN08, complete sequence
NC_013742.1	Archaeoglobus profundus DSM 5631 plasmid pArcpr01, complete sequence
NC_013744.1	Haloterrigena turkmenica DSM 5511 plasmid pHTUR01, complete sequence
NC_013745.1	Haloterrigena turkmenica DSM 5511 plasmid pHTUR02, complete sequence
NC_013746.1	Haloterrigena turkmenica DSM 5511 plasmid pHTUR03, complete sequence
NC_013747.1	Haloterrigena turkmenica DSM 5511 plasmid pHTUR04, complete sequence
NC_013748.1	Haloterrigena turkmenica DSM 5511 plasmid pHTUR05, complete sequence
NC_013749.1	Haloterrigena turkmenica DSM 5511 plasmid pHTUR06, complete sequence
NC_013767.1	Listeria monocytogenes 08-5578 plasmid pLM5578, complete sequence
NC_013770.1	Sulfolobus islandicus L.D.8.5 plasmid pLD8501, complete sequence
NC_013773.1	Uncultured bacterium plasmid pGNB2, complete sequence
NC_013775.1	Photobacterium damselae subsp. piscicida plasmid pPHDP10, complete sequence
NC_013776.1	Selenomonas ruminantium strain 19 plasmid pSRD192, complete sequence
NC_013777.1	Sulfolobus solfataricus P2 plasmid pSSVi, complete sequence
NC_013779.1	Nocardiopsis sp. 90127 plasmid pSQ10, complete sequence
NC_013780.1	Aeromonas hydrophila plasmid pAH3680, complete sequence
NC_013781.1	Polysphondylium pallidum plasmid PPN500, complete sequence
NC_013782.1	Escherichia coli plasmid pEC14-9, complete sequence
NC_013783.1	Lactococcus lactis subsp. lactis plasmid pAR141, complete sequence
NC_013784.1	Zymomonas mobilis subsp. mobilis ZM4 plasmid pZZM401, complete sequence
NC_013785.1	Zymomonas mobilis subsp. mobilis ZM4 plasmid pZZM402, complete sequence
NC_013786.1	Zymomonas mobilis subsp. mobilis ZM4 plasmid pZZM403, complete sequence
NC_013787.1	Zymomonas mobilis subsp. mobilis ZM4 plasmid pZZM404, complete sequence
NC_013788.1	Zymomonas mobilis subsp. mobilis ZM4 plasmid pZZM405, complete sequence
NC_013789.1	Lactobacillus plantarum plasmid pXY3, complete sequence
NC_013792.1	Bacillus pseudofirmus OF4 plasmid pBpOF4-01, complete sequence
NC_013793.1	Bacillus pseudofirmus OF4 plasmid pBpOF4-02, complete sequence
NC_013852.1	Allochromatium vinosum DSM 180 plasmid pALVIN01, complete sequence
NC_013855.1	Azospirillum sp. B510 plasmid pAB510a DNA, complete genome
NC_013856.1	Azospirillum sp. B510 plasmid pAB510b DNA, complete genome
NC_013857.1	Azospirillum sp. B510 plasmid pAB510c DNA, complete genome
NC_013858.1	Azospirillum sp. B510 plasmid pAB510d DNA, complete genome
NC_013860.1	Azospirillum sp. B510 plasmid pAB510f DNA, complete genome
NC_013862.1	Allochromatium vinosum DSM 180 plasmid pALVIN02, complete sequence
NC_013888.1	Methanocaldococcus sp. FS406-22 plasmid pFS01, complete sequence
NC_013923.1	Natrialba magadii ATCC 43099 plasmid pNMAG01, complete sequence
NC_013924.1	Natrialba magadii ATCC 43099 plasmid pNMAG02, complete sequence
NC_013925.1	Natrialba magadii ATCC 43099 plasmid pNMAG03, complete sequence
NC_013937.1	Candidatus Rickettsia amblyommii AaR/SC plasmid pRAM23, complete sequence
NC_013938.1	Candidatus Rickettsia amblyommii AaR/SC plasmid pRAM18, complete sequence
NC_013940.1	Deferribacter desulfuricans SSM1 plasmid megaplasmid pDF308 DNA, complete genome
NC_013942.1	Escherichia coli O55:H7 str. CB9615 plasmid pO55, complete sequence
NC_013944.1	Staphylococcus simulans bv. staphylolyticus strain NRRL B-2628 plasmid pACK1, complete sequence
NC_013945.1	Staphylococcus simulans bv. staphylolyticus strain NRRL B-2628 plasmid pACK3, complete sequence
NC_013954.1	Erwinia pyrifoliae strain Ep1/96 complete plasmid pEp2.6
NC_013957.1	Erwinia amylovora CFBP1430 plasmid pEA29
NC_013958.1	Nitrosococcus halophilus Nc4 plasmid pNHAL01, complete sequence
NC_013962.1	Candidatus Riesia pediculicola USDA plasmid pPAN, complete sequence
NC_013963.1	Bacillus sp. BS-01 plasmid pBS-01, complete sequence
NC_013964.1	Haloferax volcanii DS2 plasmid pHV3, complete sequence
NC_013965.1	Haloferax volcanii DS2 plasmid pHV2, complete sequence
NC_013966.1	Haloferax volcanii DS2 plasmid pHV4, complete sequence
NC_013968.1	Haloferax volcanii DS2 plasmid pHV1, complete sequence
NC_013969.1	Staphylococcus aureus plasmid pDLK3, complete sequence
NC_013970.2	Sphingomonas sp. MM-1 plasmid pISP3 DNA, complete sequence
NC_013972.1	Erwinia amylovora ATCC 49946 plasmid 1
NC_014003.1	Salmonella enterica subsp. enterica serovar Newport plasmid pSN11/00Kan, complete sequence
NC_014007.1	Sphingobium japonicum UT26S plasmid pCHQ1 DNA, complete genome
NC_014017.1	Yersinia pestis Z176003 plasmid pCD1, complete sequence
NC_014022.1	Yersinia pestis Z176003 plasmid pMT1, complete sequence
NC_014023.1	Bacillus megaterium QM B1551 plasmid pBM700, complete sequence
NC_014025.1	Bacillus megaterium QM B1551 plasmid pBM500, complete sequence
NC_014026.1	Salinibacter ruber M8 plasmid pSR11 complete sequence
NC_014027.1	Yersinia pestis Z176003 plasmid pPCP1, complete sequence
NC_014028.1	Salinibacter ruber M8 plasmid pSR56 complete sequence
NC_014030.1	Salinibacter ruber M8 plasmid pSR61 complete sequence
NC_014031.1	Bacillus megaterium QM B1551 plasmid pBM600, complete sequence
NC_014035.1	Rhodobacter capsulatus SB 1003 plasmid pRCB133, complete sequence
NC_014110.1	Pyrococcus sp. 12/1 plasmid pP12-1, complete sequence
NC_014115.1	Thermococcus nautilus strain 30/1 plasmid pTN2, complete sequence
NC_014116.1	Thermococcus sp. 26/2 plasmid pT26-2, complete sequence
NC_014120.1	Burkholderia sp. CCGE1002 plasmid pBC201, complete sequence
NC_014123.1	'Rehmannia glutinosa' phytoplasma plasmid pPARG1, complete sequence
NC_014134.1	Leuconostoc kimchii IMSNU 11154 plasmid LkipL4726, complete sequence
NC_014149.1	Planctopirus limnophila DSM 3776 plasmid pPLIM01, complete sequence
NC_014155.1	Thiomonas intermedia K12 plasmid pTINT02, complete sequence
NC_014157.1	Salinibacter ruber M8 plasmid pSR84 complete sequence
NC_014159.1	Tsukamurella paurometabola DSM 20162 plasmid pTpau01, complete sequence
NC_014161.1	Helicobacter pylori strain AL236 plasmid pAL236-11, complete sequence
NC_014162.1	Helicobacter pylori strain AL236 plasmid pAL236-2, complete sequence
NC_014163.1	Helicobacter pylori strain AL236 plasmid pAL236-5, complete sequence
NC_014167.1	Corynebacterium resistens DSM 45100 plasmid pJA144188, complete sequence
NC_014172.1	Bacillus thuringiensis BMB171 plasmid pBMB171, complete sequence
NC_014213.1	Meiothermus silvanus DSM 9946 plasmid pMESIL01, complete sequence
NC_014214.1	Meiothermus silvanus DSM 9946 plasmid pMESIL02, complete sequence
NC_014226.1	Waddlia chondrophila WSU 86-1044 plasmid pWc, complete sequence
NC_014227.1	Pantoea agglomerans cryptic plasmid pPAGA3 complete sequence, strain EGE6
NC_014233.1	Escherichia coli ETEC 1392/75 plasmid p557, complete sequence
NC_014235.1	Escherichia coli ETEC 1392/75 plasmid p75, complete sequence
NC_014247.1	Rhodococcus equi plasmid pVAPAMBE116, complete sequence
NC_014249.1	'Nostoc azollae' 0708 plasmid pAzo01, complete sequence
NC_014250.1	'Nostoc azollae' 0708 plasmid pAzo02, complete sequence
NC_014254.1	Methanohalobium evestigatum Z-7303 plasmid pMETEV01, complete sequence
NC_014255.1	Listeria monocytogenes strain Lm1 plasmid pLM33, complete sequence
NC_014257.1	Helicobacter pylori B8 HPB8p plasmid
NC_014258.1	Pantoea vagans C9-1 plasmid pPag3, complete sequence
NC_014298.1	Halalkalicoccus jeotgali B3 plasmid 1, complete sequence
NC_014299.1	Halalkalicoccus jeotgali B3 plasmid 2, complete sequence
NC_014300.1	Halalkalicoccus jeotgali B3 plasmid 3, complete sequence
NC_014301.1	Halalkalicoccus jeotgali B3 plasmid 4, complete sequence
NC_014302.1	Halalkalicoccus jeotgali B3 plasmid 5, complete sequence
NC_014303.1	Halalkalicoccus jeotgali B3 plasmid 6, complete sequence
NC_014308.1	Ralstonia solanacearum PSI07 plasmid pRSI13, complete genome
NC_014309.1	Ralstonia solanacearum CFBP2957 plasmid RCFBPv3_mp, complete genome
NC_014310.1	Ralstonia solanacearum PSI07 megaplasmid mpPSI07, complete sequence
NC_014316.1	Nitrosococcus watsonii C-113 plasmid pNWAT01, complete sequence
NC_014331.1	Bacillus cereus biovar anthracis str. CI plasmid pCI-XO1, complete sequence
NC_014332.1	Bacillus cereus biovar anthracis str. CI plasmid pCI-XO2, complete sequence
NC_014333.1	Bacillus cereus biovar anthracis str. CI plasmid pBAslCI14, complete sequence
NC_014354.1	Salmonella enterica subsp. enterica serovar Enteritidis plasmid pVCM04, complete sequence
NC_014356.1	Escherichia coli plasmid IncQ-type pQ7, complete sequence
NC_014367.1	Pediococcus pentosaceus plasmid pPS1, complete sequence
NC_014369.1	Staphylococcus aureus plasmid pSK1, complete sequence
NC_014386.1	Lactobacillus helveticus R0052 plasmid pIR52-1, complete sequence
NC_014389.1	Butyrivibrio proteoclasticus B316 plasmid pCY360, complete sequence
NC_014390.1	Butyrivibrio proteoclasticus B316 plasmid pCY186, complete sequence
NC_014409.1	Methanothermobacter marburgensis str. Marburg plasmid pMTBMA4, complete sequence
NC_014466.1	Sphingopyxis macrogoltabida plasmid pSM103mini, complete sequence
NC_014478.1	Klebsiella pneumoniae plasmid unnamed, complete sequence
NC_014495.1	Listeria monocytogenes serotype 1-2b str. SLCC2755 plasmid pLM1-2bUG1 complete sequence
NC_014496.1	Listeria grayi plasmid pLGUG1, complete sequence
NC_014502.1	Cyanothece sp. PCC 7822 plasmid Cy782203, complete sequence
NC_014508.2	Enterococcus faecalis plasmid pEF-01, complete sequence
NC_014533.1	Cyanothece sp. PCC 7822 plasmid Cy782201, complete sequence
NC_014535.1	Cyanothece sp. PCC 7822 plasmid Cy782206, complete sequence
NC_014543.1	Escherichia coli O26:H11 str. 11368 plasmid pO26_4 DNA, complete sequence
NC_014548.1	Arthrobacter arilaitensis RE117, plasmid pRE117-2, complete sequence
NC_014549.1	Arthrobacter arilaitensis RE117, plasmid pRE117-1, complete sequence
NC_014553.1	Lactobacillus reuteri 100-23 plasmid pGT231, complete sequence
NC_014556.1	Helicobacter pylori PeCan4 plasmid pHPPC4, complete sequence
NC_014557.1	Bacillus sp. BS-02 plasmid pBS-02, complete sequence
NC_014561.1	Pantoea vagans C9-1 plasmid pPag1, complete sequence
NC_014563.1	Pantoea vagans C9-1 plasmid pPag2, complete sequence
NC_014565.1	Clostridium carboxidivorans P7 plasmid p19, complete sequence
NC_014617.1	Bacillus sp. JAMB750 plasmid pJAM1 DNA, complete sequence
NC_014619.1	Lactobacillus casei strain TISTR1341 plasmid pRCEID3.2, complete sequence
NC_014620.1	Lactobacillus casei strain TISTR1341 plasmid pRCEID13.9, complete sequence
NC_014621.1	Ketogulonicigenium vulgare Y25 plasmid pYP1, complete sequence
NC_014626.1	Ketogulonicigenium vulgare Y25 plasmid pYP12, complete sequence
NC_014627.1	Lactobacillus plantarum plasmid pLPI8, complete sequence
NC_014628.2	Paenibacillus polymyxa SC2 plasmid pSC2, complete sequence
NC_014633.1	Ilyobacter polytropus DSM 2926 plasmid pILYOP01, complete sequence
NC_014651.1	Geobacillus sp. Y4.1MC1 plasmid pGY4MC101, complete sequence
NC_014718.1	Burkholderia rhizoxinica HKI 454 plasmid pBRH01, complete sequence
NC_014719.1	Caldicellulosiruptor kristjanssonii I77R1B plasmid pCALKR01, complete sequence
NC_014726.1	Enterococcus faecalis plasmid pTW9, complete sequence
NC_014728.1	Lactobacillus delbrueckii subsp. bulgaricus ND02 plasmid, complete sequence
NC_014731.1	Halogeometricum borinquense DSM 11551 plasmid pHBOR02, complete sequence
NC_014732.1	Halogeometricum borinquense DSM 11551 plasmid pHBOR04, complete sequence
NC_014735.1	Halogeometricum borinquense DSM 11551 plasmid pHBOR01, complete sequence
NC_014736.1	Halogeometricum borinquense DSM 11551 plasmid pHBOR03, complete sequence
NC_014737.1	Halogeometricum borinquense DSM 11551 plasmid pHBOR05, complete sequence
NC_014749.1	Calditerrivibrio nitroreducens DSM 19672 plasmid pCALNI01, complete sequence
NC_014753.1	Oceanithermus profundus DSM 14977 plasmid pOCEPR01, complete sequence
NC_014754.1	Sulfuricurvum kujiense DSM 16994 plasmid pSULKU01, complete sequence
NC_014755.1	Sulfuricurvum kujiense DSM 16994 plasmid pSULKU02, complete sequence
NC_014756.1	Sulfuricurvum kujiense DSM 16994 plasmid pSULKU03, complete sequence
NC_014757.1	Bacillus cereus VPC1401 plasmid pLVP1401 complete sequence
NC_014763.1	Sulfuricurvum kujiense DSM 16994 plasmid pSULKU04, complete sequence
NC_014797.1	Chlamydophila psittaci RD1 plasmid pRD1, complete sequence
NC_014801.1	Campylobacter jejuni subsp. jejuni ICDCCJ07001 plasmid pTet, complete sequence
NC_014811.1	Mycobacterium gilvum Spyr1 plasmid pMSPYR101, complete sequence
NC_014812.1	Mycobacterium gilvum Spyr1 plasmid pMSPYR102, complete sequence
NC_014813.1	Haemophilus influenzae plasmid PB1000, complete sequence
NC_014818.1	Asticcacaulis excentricus CB 48 plasmid pASTEX01, complete sequence
NC_014824.1	Ruminococcus albus 7 plasmid pRUMAL01, complete sequence
NC_014825.1	Ruminococcus albus 7 plasmid pRUMAL02, complete sequence
NC_014826.1	Ruminococcus albus 7 plasmid pRUMAL03, complete sequence
NC_014838.1	Pantoea sp. At-9b plasmid pPAT9B01, complete sequence
NC_014840.1	Pantoea sp. At-9b plasmid pPAT9B03, complete sequence
NC_014841.1	Pantoea sp. At-9b plasmid pPAT9B04, complete sequence
NC_014912.1	Corynebacterium tuberculostearicum strain B146 plasmid p1B146, complete sequence
NC_014913.1	Pseudonocardia autotrophica plasmid pPA43082 DNA, complete sequence, strain: DSM 43082
NC_014916.1	Geobacillus sp. Y412MC52 plasmid pGYMC5201, complete sequence
NC_014917.1	Thermovibrio ammonificans HB-1 plasmid pTHEAM01, complete sequence
NC_014918.1	Mesorhizobium ciceri biovar biserrulae WSM1271 plasmid pMESCI01, complete sequence
NC_014936.1	Lactobacillus reuteri strain K50 plasmid pK50-2, complete sequence
NC_014957.1	Isosphaera pallida ATCC 43644 plasmid pISOP01, complete sequence
NC_014959.1	Enterococcus faecium plasmid pS177, complete sequence
NC_014975.1	Thermus scotoductus SA-01 plasmid pTSC8, complete sequence
NC_015053.1	Bifidobacterium longum subsp. infantis 157F plasmid p157F-NC1 DNA, complete sequence
NC_015054.1	Yersinia pestis Java 9 plasmid pJARS35, complete sequence
NC_015055.1	Yersinia pestis Java 9 plasmid pPCP, complete sequence
NC_015056.1	Yersinia pestis Java 9 plasmid pCD, complete sequence
NC_015057.1	Granulicella tundricola MP5ACTX9 plasmid pACIX901, complete sequence
NC_015059.1	Granulicella tundricola MP5ACTX9 plasmid pACIX904, complete sequence
NC_015060.1	Granulicella tundricola MP5ACTX9 plasmid pACIX905, complete sequence
NC_015062.1	Rahnella sp. Y9602 plasmid pRAHAQ01, complete sequence
NC_015063.1	Rahnella sp. Y9602 plasmid pRAHAQ02, complete sequence
NC_015065.1	Granulicella tundricola MP5ACTX9 plasmid pACIX902, complete sequence
NC_015146.1	Pseudarthrobacter phenanthrenivorans Sphe3 plasmid pASPHE301, complete sequence
NC_015147.1	Pseudarthrobacter phenanthrenivorans Sphe3 plasmid pASPHE302, complete sequence
NC_015148.1	Bacillus subtilis subsp. natto plasmid pLS20 DNA, complete sequence, strain: IFO 3335
NC_015149.1	Bacillus subtilis subsp. natto plasmid pLS32 DNA, complete sequence, strain: IAM 11631
NC_015162.1	Deinococcus proteolyticus MRP plasmid pDEIPR02, complete sequence
NC_015163.1	Deinococcus proteolyticus MRP plasmid pDEIPR04, complete sequence
NC_015165.1	Bacteroides salanitronis DSM 18170 plasmid pBACSA01, complete sequence
NC_015166.1	Bacteroides salanitronis DSM 18170 plasmid pBACSA03, complete sequence
NC_015168.1	Bacteroides salanitronis DSM 18170 plasmid pBACSA02, complete sequence
NC_015169.1	Deinococcus proteolyticus MRP plasmid pDEIPR01, complete sequence
NC_015170.1	Deinococcus proteolyticus MRP plasmid pDEIPR03, complete sequence
NC_015171.1	Staphylococcus hyicus plasmid pKKS966, complete sequence
NC_015173.2	Staphylococcus simulans bv. staphylolyticus strain NRRL B-2628 plasmid pACK2, complete sequence
NC_015175.1	Enterobacter cloacae plasmid pS51A, complete sequence
NC_015176.1	Staphylococcus simulans bv. staphylolyticus strain NRRL B-2628 plasmid pACK5, complete sequence
NC_015182.1	Acidiphilium multivorum AIU301 plasmid pACMV8 DNA, complete sequence
NC_015213.1	Lactobacillus amylovorus strain 30SC plasmid pRKC30SC1, complete sequence
NC_015217.1	Chlamydia psittaci 6BC plasmid p6BC, complete sequence
NC_015218.1	Lactobacillus amylovorus strain 30SC plasmid pRKC30SC2, complete sequence
NC_015219.1	Streptococcus gallolyticus subsp. gallolyticus ATCC BAA-2069 plasmid pSGG1 complete sequence, strain ATCC BAA-2069
NC_015256.1	Tetragenococcus muriaticus plasmid pHDC-Tm, complete sequence
NC_015258.1	Polymorphum gilvum SL003B-26A1 plasmid pSL003B, complete sequence
NC_015313.1	Pseudonocardia dioxanivorans CB1190 plasmid pPSED03, complete sequence
NC_015314.1	Pseudonocardia dioxanivorans CB1190 plasmid pPSED01, complete sequence
NC_015319.1	Lactobacillus amylovorus GRL 1112 plasmid1, complete sequence
NC_015322.1	Lactobacillus amylovorus GRL 1112 plasmid2, complete sequence
NC_015333.1	Moniliophthora roreri mitochondrial plasmid pMR1, complete sequence
NC_015334.1	Moniliophthora roreri mitochondrial plasmid pMR2, complete sequence
NC_015335.1	Moniliophthora roreri mitochondrial plasmid pMR3, complete sequence
NC_015383.1	Burkholderia gladioli BSR3 plasmid bgla_4p, complete sequence
NC_015386.1	Treponema succinifaciens DSM 2489 plasmid pTRESU01, complete sequence
NC_015390.1	Carnobacterium sp. 17-4 plasmid pCAR50, complete sequence
NC_015407.1	Mycoplasma mycoides subsp. capri LC str. 95010 plasmid, complete genome
NC_015409.1	Verrucosispora maris AB-18-032 plasmid pVMKU, complete sequence
NC_015417.1	Clostridium botulinum BKT015925 plasmid p1BKT015925, complete sequence
NC_015418.1	Clostridium botulinum BKT015925 plasmid p3BKT015925, complete sequence
NC_015419.1	Clostridium botulinum BKT015925 plasmid p5BKT015925, complete sequence
NC_015421.1	Lactobacillus buchneri NRRL B-30929 plasmid pLBUC03, complete sequence
NC_015426.1	Clostridium botulinum BKT015925 plasmid p2BKT015925, complete sequence
NC_015427.1	Clostridium botulinum BKT015925 plasmid p4BKT015925, complete sequence
NC_015430.1	Methanosaeta concilii GP6 plasmid pGP6, complete sequence
NC_015432.1	Staphylococcus saprophyticus subsp. saprophyticus MS1146 plasmid pSSAP1, complete sequence
NC_015459.1	Pusillimonas sp. T7-7 plasmid, complete sequence
NC_015461.1	Gallibacterium anatis UMN179 plasmid pUMN179, complete sequence
NC_015462.1	Candidatus Rickettsia amblyommii AaR/SC plasmid pRAM32, complete sequence
NC_015471.1	Thermococcus barophilus MP plasmid pTBMP1, complete sequence
NC_015472.1	Escherichia coli plasmid pECTm80, complete sequence
NC_015473.1	Chinaberry witches'-broom phytoplasma plasmid pCWBFq, complete sequence
NC_015475.1	Yersinia enterocolitica subsp. palearctica 105.5R(r) plasmid 105.5R(r)p, complete sequence
NC_015511.1	Haliscomenobacter hydrossis DSM 1100 plasmid pHALHY01, complete sequence
NC_015512.1	Haliscomenobacter hydrossis DSM 1100 plasmid pHALHY02, complete sequence
NC_015513.1	Haliscomenobacter hydrossis DSM 1100 plasmid pHALHY03, complete sequence
NC_015515.1	Enterobacter sp. W001 plasmid pR23, complete sequence
NC_015517.1	Melissococcus plutonius ATCC 35311 plasmid pMP1 DNA, complete genome
NC_015560.1	Hoyosella subflava DQS3-9A1 plasmid pAS9A-1, complete sequence
NC_015561.1	Hoyosella subflava DQS3-9A1 plasmid pAS9A-2, complete sequence
NC_015570.1	Salmonella enterica subsp. enterica serovar Typhimurium plasmid pSe-Kan, complete sequence
NC_015575.1	Salmonella enterica subsp. enterica serovar Bardo plasmid pSBardo-Kan, complete sequence
NC_015579.1	Novosphingobium sp. PP1Y Lpl large plasmid, complete replicon
NC_015583.1	Novosphingobium sp. PP1Y Mpl megaplasmid, complete replicon
NC_015592.1	Sinorhizobium meliloti AK83 plasmid pSINME02, complete sequence
NC_015597.1	Sinorhizobium meliloti AK83 plasmid pSINME01, complete sequence
NC_015598.1	Lactobacillus kefiranofaciens ZW3 plasmid pWW1, complete sequence
NC_015632.1	Methanothermococcus okinawensis IH1 plasmid pMETOK01, complete sequence
NC_015657.1	Frankia symbiont of Datisca glomerata plasmid pFSYMDG02, complete sequence
NC_015658.1	Halopiger xanaduensis SH-6 plasmid pHALXA01, complete genome
NC_015659.1	Halopiger xanaduensis SH-6 plasmid pHALXA03, complete genome
NC_015661.1	Parageobacillus thermoglucosidasius C56-YS93 plasmid pGEOTH02, complete sequence
NC_015664.1	Frankia symbiont of Datisca glomerata plasmid pFSYMDG01, complete sequence
NC_015665.1	Parageobacillus thermoglucosidasius C56-YS93 plasmid pGEOTH01, complete sequence
NC_015667.1	Halopiger xanaduensis SH-6 plasmid pHALXA02, complete genome
NC_015670.1	Helicobacter bizzozeronii CIII-1 plasmid pHbz1, complete genome
NC_015679.1	Blattabacterium sp. (Blattella germanica) str. Bge plasmid pBge, complete sequence
NC_015686.1	Clostridium acetobutylicum DSM 1731 plasmid pSMBa, complete sequence
NC_015688.1	Clostridium acetobutylicum DSM 1731 plasmid pSMBb, complete sequence
NC_015689.1	Oligotropha carboxidovorans OM5 plasmid pHCG3, complete sequence
NC_015693.1	Runella slithyformis DSM 19594 plasmid pRUNSL01, complete sequence
NC_015694.1	Runella slithyformis DSM 19594 plasmid pRUNSL03, complete sequence
NC_015695.1	Runella slithyformis DSM 19594 plasmid pRUNSL05, complete sequence
NC_015699.1	Lactobacillus reuteri SD2112 plasmid pLR580, complete sequence
NC_015700.1	Lactobacillus reuteri SD2112 plasmid pLR581, complete sequence
NC_015701.1	Lactobacillus reuteri SD2112 plasmid pLR584, complete sequence
NC_015704.1	Runella slithyformis DSM 19594 plasmid pRUNSL02, complete sequence
NC_015705.1	Runella slithyformis DSM 19594 plasmid pRUNSL04, complete sequence
NC_015708.1	Pseudoalteromonas sp. SANK 73390 plasmid pTML1 carrying thiomarinol biosynthesis cluster
NC_015712.1	Clostridium perfringens plasmid pCPPB-1, complete sequence
NC_015715.1	Zymomonas mobilis subsp. pomaceae ATCC 29192 plasmid pZYMOP01, complete sequence
NC_015716.1	Zymomonas mobilis subsp. pomaceae ATCC 29192 plasmid pZYMOP02, complete sequence
NC_015724.1	Cupriavidus necator N-1 plasmid pBB2, complete sequence
NC_015727.1	Cupriavidus necator N-1 plasmid pBB1, complete sequence
NC_015728.1	Roseobacter litoralis Och 149 plasmid pRLO149_83, complete sequence
NC_015729.1	Roseobacter litoralis Och 149 plasmid pRLO149_63, complete sequence
NC_015739.1	Pantoea agglomerans strain PA1 plasmid pTV1422, complete sequence
NC_015741.1	Roseobacter litoralis Och 149 plasmid pRLO149_94, complete sequence
NC_015742.1	Sinorhizobium fredii GR64 plasmid p64a, complete sequence
NC_015845.1	Enterococcus hirae ATCC 9790 plasmid pTG9790, complete sequence
NC_015849.1	Enterococcus faecium plasmid pNJAKD, complete sequence
NC_015851.1	Acidithiobacillus caldus SM-1 megaplasmid, complete sequence
NC_015860.1	Lactococcus lactis subsp. lactis plasmid pIL1, complete sequence
NC_015861.1	Lactococcus lactis subsp. lactis plasmid pIL3, complete sequence
NC_015862.1	Lactococcus lactis subsp. lactis plasmid pIL4, complete sequence
NC_015863.1	Lactococcus lactis subsp. lactis plasmid pIL5, complete sequence
NC_015864.1	Lactococcus lactis subsp. lactis plasmid pIL7, complete sequence
NC_015900.1	Lactococcus lactis subsp. lactis bv. diacetylactis plasmid pVF18, complete sequence
NC_015901.1	Lactococcus lactis subsp. lactis bv. diacetylactis plasmid pVF22, complete sequence
NC_015902.1	Lactococcus lactis subsp. lactis bv. diacetylactis plasmid pVF50, complete sequence
NC_015903.1	Borreliella bissettii DN127 plasmid cp32-11, complete sequence
NC_015904.1	Borreliella bissettii DN127 plasmid cp32-4, complete sequence
NC_015905.1	Borreliella bissettii DN127 plasmid cp32-6, complete sequence
NC_015906.1	Borreliella bissettii DN127 plasmid cp32-quad, complete sequence
NC_015907.1	Borreliella bissettii DN127 plasmid cp26, complete sequence
NC_015908.1	Borreliella bissettii DN127 plasmid cp32-3, complete sequence
NC_015909.1	Borreliella bissettii DN127 plasmid cp32-5, complete sequence
NC_015910.1	Borreliella bissettii DN127 plasmid cp32-7, complete sequence
NC_015911.1	Borreliella bissettii DN127 plasmid cp9, complete sequence
NC_015912.1	Lactococcus lactis subsp. lactis bv. diacetylactis plasmid pVF21, complete sequence
NC_015915.1	Borreliella bissettii DN127 plasmid lp17, complete sequence
NC_015916.1	Borreliella bissettii DN127 plasmid lp28-3, complete sequence
NC_015917.1	Borreliella bissettii DN127 plasmid lp28-4, complete sequence
NC_015918.1	Borreliella bissettii DN127 plasmid lp28-7, complete sequence
NC_015919.1	Borreliella bissettii DN127 plasmid lp54, complete sequence
NC_015920.1	Borreliella bissettii DN127 plasmid lp56, complete sequence
NC_015922.1	Borreliella bissettii DN127 plasmid lp25, complete sequence
NC_015944.1	Haloarcula hispanica ATCC 33960 plasmid pHH400, complete sequence
NC_015950.1	Riemerella anatipestifer plasmid pRA0846, complete sequence
NC_015951.1	Streptomyces violaceusniger Tu 4113 plasmid pSTRVI01, complete sequence
NC_015952.1	Streptomyces violaceusniger Tu 4113 plasmid pSTRVI02, complete sequence
NC_015955.1	Halophilic archaeon DL31 plasmid phalar01, complete sequence
NC_015956.1	Riemerella anatipestifer plasmid pRA0726, complete sequence
NC_015959.1	Halophilic archaeon DL31 plasmid phalar02, complete sequence
NC_015967.1	Rhodothermus marinus SG0.5JP17-172 plasmid pRHOM17202, complete sequence
NC_015969.1	UNVERIFIED_ORG: Enterobacter asburiae LF7a plasmid pENTAS02, complete sequence
NC_015970.1	Rhodothermus marinus SG0.5JP17-172 plasmid pRHOM17201, complete sequence
NC_015979.1	Lactobacillus sanfranciscensis TMW 1.1304 plasmid pLS1, complete sequence
NC_015980.1	Lactobacillus sanfranciscensis TMW 1.1304 plasmid pLS2, complete sequence
NC_016022.1	Komagataeibacter medellinensis NBRC 3288 plasmid pGXY040 DNA, complete sequence
NC_016029.1	Komagataeibacter medellinensis NBRC 3288 plasmid pGXY050 DNA, complete sequence
NC_016030.1	Komagataeibacter medellinensis NBRC 3288 plasmid pGXY070 DNA, complete sequence
NC_016040.1	Sulfobacillus thermotolerans strain Y0017 plasmid pY0017, complete sequence
NC_016042.1	Lactococcus lactis subsp. lactis plasmid pKP1, complete sequence
NC_016045.1	Selenomonas ruminantium strain 77 plasmid pSRD77, complete sequence
NC_016046.1	Oscillibacter valericigenes Sjm18-20 plasmid pOBV01 DNA, complete sequence
NC_016049.1	Picrophilus oshimae plasmid pPO1, complete sequence
NC_016053.1	Xanthomonas arboricola pv. pruni str. CFBP 5530 plasmid pXap41, complete sequence
NC_016079.1	Pelagibacterium halotolerans B2 plasmid pPHB2, complete sequence
NC_016110.1	Streptomyces pratensis ATCC 33331 plasmid pSFLA01, complete sequence
NC_016113.1	Streptomyces cattleya NRRL 8057 plasmid pSCAT, complete genome
NC_016115.1	Streptomyces pratensis ATCC 33331 plasmid pSFLA02, complete sequence
NC_016137.1	Staphylococcus hyicus plasmid unnamed, complete sequence
NC_016140.1	Staphylococcus hyicus plasmid p7313178-1, complete sequence
NC_016149.1	Thermovirga lienii DSM 17291 plasmid pTLIE01, complete sequence
NC_016150.1	Blattabacterium sp. (Mastotermes darwiniensis) str. MADAR plasmid pMADAR_001, complete sequence
NC_016151.1	Citrobacter freundii plasmid pCfc1, complete sequence
NC_016515.1	Enterobacter cloacae EcWSU1 plasmid pEcWSU1_A, complete sequence
NC_016583.1	'Brassica napus' phytoplasma plasmid pPABN1, complete sequence
NC_016585.1	Azospirillum lipoferum 4B plasmid AZO_p1 complete genome
NC_016586.1	Azospirillum lipoferum 4B plasmid AZO_p2 complete genome
NC_016587.1	Azospirillum lipoferum 4B plasmid AZO_p4 complete genome
NC_016588.1	Azospirillum lipoferum 4B plasmid AZO_p6 complete genome
NC_016594.1	Azospirillum brasilense Sp245 plasmid AZOBR_p1 complete genome
NC_016595.1	Azospirillum brasilense Sp245 plasmid AZOBR_p3 complete genome
NC_016596.1	Azospirillum brasilense Sp245 plasmid AZOBR_p4 complete genome
NC_016597.1	Azospirillum brasilense Sp245 plasmid AZOBR_p6 complete genome
NC_016598.1	Blattabacterium sp. (Cryptocercus punctulatus) str. Cpu plasmid pCpu, complete sequence
NC_016600.1	Pseudonocardia dioxanivorans CB1190 plasmid pPSED02, complete sequence
NC_016601.1	Pseudonocardia dioxanivorans CB1190 plasmid pPSED02, complete sequence
NC_016606.1	Pediococcus claussenii ATCC BAA-344 plasmid pPECL-2, complete sequence
NC_016608.1	Pediococcus claussenii ATCC BAA-344 plasmid pPECL-5, complete sequence
NC_016611.1	Aeromonas sobria plasmid pAQ2-1, complete sequence
NC_016615.1	Arthrobacter rhombi strain PRH1 plasmid pPRH, complete sequence
NC_016618.1	Azospirillum brasilense Sp245 plasmid AZOBR_p2 complete genome
NC_016619.1	Azospirillum brasilense Sp245 plasmid AZOBR_p5 complete genome
NC_016623.1	Azospirillum lipoferum 4B plasmid AZO_p3 complete genome
NC_016624.1	Azospirillum lipoferum 4B plasmid AZO_p5 complete genome
NC_016634.1	Thermus sp. CCB_US3_UF1 plasmid pTCCB09, complete sequence
NC_016635.1	Pediococcus claussenii ATCC BAA-344 plasmid pPECL-1, complete sequence
NC_016636.1	Pediococcus claussenii ATCC BAA-344 plasmid pPECL-3, complete sequence
NC_016637.1	Methanosaeta harundinacea 6Ac plasmid pH6Ac, complete sequence
NC_016643.1	Staphylococcus saprophyticus subsp. saprophyticus plasmid pSSAP2, complete sequence
NC_016646.1	Pseudovibrio sp. FO-BEG1, complete sequence
NC_016746.1	Oceanimonas sp. GK1 plasmid pOCEGK01, complete sequence
NC_016748.1	Marinitoga piezophila KA3 plasmid pMARPI01, complete sequence
NC_016750.1	Streptococcus macedonicus ACA-DC 198 plasmid pSMA198, complete genome
NC_016772.1	Bacillus cereus NC7401 plasmid pNC1 DNA, complete sequence, strain: NC7401
NC_016773.1	Bacillus cereus NC7401 plasmid pNC2 DNA, complete sequence, strain: NC7401
NC_016780.1	Bacillus cereus F837/76 plasmid pF837_10, complete sequence
NC_016792.1	Bacillus cereus NC7401 plasmid pNCcld DNA, complete sequence, strain: NC7401
NC_016793.1	Bacillus cereus NC7401 plasmid pNC3 DNA, complete sequence, strain: NC7401
NC_016794.1	Bacillus cereus F837/76 plasmid pF837_55, complete sequence
NC_016806.1	Leuconostoc mesenteroides subsp. mesenteroides J18 plasmid pKLE05, complete sequence
NC_016817.1	Pantoea ananatis LMG 5342 plasmid pPANA10 complete sequence
NC_016819.1	Rahnella aquatilis CIP 78.65 = ATCC 33071 plasmid pRahaq202, complete sequence
NC_016820.2	Leuconostoc mesenteroides subsp. mesenteroides J18 plasmid pKLE02, complete sequence
NC_016823.1	Shigella sonnei 53G plasmid B, complete genome
NC_016824.1	Shigella sonnei 53G plasmid C, complete genome
NC_016827.2	Leuconostoc mesenteroides subsp. mesenteroides J18 plasmid pKLE01, complete sequence
NC_016834.1	Shigella sonnei 53G plasmid E, complete genome
NC_016835.1	Rahnella aquatilis CIP 78.65 = ATCC 33071 plasmid pRahaq201, complete sequence
NC_016837.1	Streptococcus infantarius subsp. infantarius CJ18 plasmid pSICJ18-1, complete sequence
NC_016838.1	Klebsiella pneumoniae subsp. pneumoniae HS11286 plasmid pKPHS1, complete sequence
NC_016839.1	Klebsiella pneumoniae subsp. pneumoniae HS11286 plasmid pKPHS3, complete sequence
NC_016841.1	Klebsiella pneumoniae subsp. pneumoniae HS11286 plasmid pKPHS6, complete sequence
NC_016847.1	Klebsiella pneumoniae subsp. pneumoniae HS11286 plasmid pKPHS5, complete sequence
NC_016849.1	Aeromonas hydrophila plasmid pAQ2-2, complete sequence
NC_016850.1	Aliivibrio fischeri strain CG103 plasmid pCG103-32, complete sequence
NC_016852.1	Aeromonas hydrophila plasmid pAHH01, complete sequence
NC_016853.1	Aliivibrio fischeri strain ES657 plasmid pES657-44, complete sequence
NC_016886.1	Pyrobaculum oguniense TE7 extrachromosomal element, complete sequence
NC_016888.1	Sulfobacillus acidophilus DSM 10332 plasmid, complete sequence
NC_016903.1	Escherichia coli KO11 plasmid pEKO1102, complete genome
NC_016907.1	Gordonia polyisoprenivorans VH2 plasmid p174, complete sequence
NC_016936.1	Saprospira grandis str. Lewin plasmid, complete sequence
NC_016939.1	Rickettsia massiliae str. AZT80 plasmid pRMB, complete genome
NC_016942.1	Staphylococcus argenteus MSHR1132 plasmid pST75 complete sequence
NC_016967.1	Enterococcus faecium plasmid pZB18, complete sequence
NC_016969.1	Lactococcus garvieae 21881 plasmid pGL1 complete sequence
NC_016970.1	Lactococcus garvieae 21881 plasmid pGL3 complete sequence
NC_016971.1	Lactococcus garvieae 21881 plasmid pGL4 complete sequence
NC_016972.1	Streptomyces hygroscopicus subsp. jinggangensis 5008 plasmid pSHJG2, complete sequence
NC_016973.1	Pasteurella multocida plasmid pCCK411, complete sequence
NC_016975.1	Lactobacillus casei strain TISTR1341 plasmid pRCEID7.6, complete sequence
NC_016977.1	Acinetobacter baumannii plasmid pTS236, complete sequence
NC_016979.1	Klebsiella pneumoniae plasmid pUUH239.1, complete sequence
NC_016982.1	Lactococcus garvieae 21881 plasmid pGL5 complete sequence
NC_017018.1	Pediococcus claussenii ATCC BAA-344 plasmid pPECL-7, partial sequence
NC_017020.1	Rickettsia amblyommatis str. GAT-30V plasmid pMCE_1, complete sequence
NC_017021.1	Rickettsia amblyommatis str. GAT-30V plasmid pMCE_3, complete sequence
NC_017023.1	Enterococcus faecium Aus0004 plasmid AUS0004_p2, complete sequence
NC_017024.1	Enterococcus faecium Aus0004 plasmid AUS0004_p3, complete sequence
NC_017029.1	Rickettsia amblyommatis str. GAT-30V plasmid pMCE_2, complete sequence
NC_017032.1	Enterococcus faecium Aus0004 plasmid AUS0004_p1, complete sequence
NC_017035.1	Pasteurella multocida subsp. multocida str. HN06 plasmid, complete sequence
NC_017041.1	Rickettsia australis str. Cutlack Plasmid01, complete sequence
NC_017055.1	Rickettsia rhipicephali str. 3-7-female6-CWPP plasmid pMCC_1, complete sequence
NC_017060.1	Rahnella aquatilis HX2 plasmid PRA1, complete sequence
NC_017064.1	Helicobacter pylori ELS37 plasmid pHPELS37, complete sequence
NC_017069.1	Selenomonas ruminantium subsp. lactilytica TAM6421 plasmid pSRC4 DNA, complete genome
NC_017071.1	Selenomonas ruminantium subsp. lactilytica TAM6421 plasmid pSRC8 DNA, complete genome
NC_017072.1	Selenomonas ruminantium subsp. lactilytica TAM6421 plasmid pSRC9 DNA, complete genome
NC_017073.1	Selenomonas ruminantium subsp. lactilytica TAM6421 plasmid pSRC3 DNA, complete genome
NC_017074.1	Selenomonas ruminantium subsp. lactilytica TAM6421 plasmid pSRC5 DNA, complete genome
NC_017076.1	Selenomonas ruminantium subsp. lactilytica TAM6421 plasmid pSRC2 DNA, complete genome
NC_017077.1	Selenomonas ruminantium subsp. lactilytica TAM6421 plasmid pSRC7 DNA, complete genome
NC_017078.1	Selenomonas ruminantium subsp. lactilytica TAM6421 plasmid pSRC1 DNA, complete genome
NC_017081.1	Phycisphaera mikurensis NBRC 102666 plasmid pPSMK1 DNA, complete genome
NC_017092.1	Rahnella aquatilis CIP 78.65 = ATCC 33071 plasmid pRahaq203, partial sequence
NC_017097.1	Enterobacter cloacae plasmid pUL3AT containing class 3 integron In3-5, isolate LIM73
NC_017101.1	Acetobacter pasteurianus IFO 3283-03 plasmid pAPA03-010 DNA, complete genome
NC_017103.1	Acetobacter pasteurianus IFO 3283-32 plasmid pAPA32-050 DNA, complete genome
NC_017104.1	Acetobacter pasteurianus IFO 3283-01-42C plasmid pAPA42C_011 DNA, complete genome
NC_017107.1	Acetobacter pasteurianus IFO 3283-01-42C plasmid pAPA42C_050 DNA, complete genome
NC_017109.1	Acetobacter pasteurianus IFO 3283-03 plasmid pAPA03-060 DNA, complete genome
NC_017112.1	Acetobacter pasteurianus IFO 3283-32 plasmid pAPA32-060 DNA, complete genome
NC_017116.1	Acetobacter pasteurianus IFO 3283-12 plasmid pAPA12-050 DNA, complete genome
NC_017117.1	Acetobacter pasteurianus IFO 3283-22 plasmid pAPA22-010 DNA, complete genome
NC_017120.1	Acetobacter pasteurianus IFO 3283-03 plasmid pAPA03-050 DNA, complete genome
NC_017124.1	Acetobacter pasteurianus IFO 3283-07 plasmid pAPA07-060 DNA, complete genome
NC_017128.1	Acetobacter pasteurianus IFO 3283-22 plasmid pAPA22-050 DNA, complete genome
NC_017129.1	Acetobacter pasteurianus IFO 3283-22 plasmid pAPA22-060 DNA, complete genome
NC_017130.1	Acetobacter pasteurianus IFO 3283-26 plasmid pAPA26-013 DNA, complete genome
NC_017133.1	Acetobacter pasteurianus IFO 3283-26 plasmid pAPA26-060 DNA, complete genome
NC_017134.1	Acetobacter pasteurianus IFO 3283-32 plasmid pAPA32-012 DNA, complete genome
NC_017136.1	Acetobacter pasteurianus IFO 3283-12 plasmid pAPA12-014 DNA, complete genome
NC_017137.1	Acetobacter pasteurianus IFO 3283-12 plasmid pAPA12-060 DNA, complete genome
NC_017139.1	Bacillus megaterium WSH-002 plasmid WSH-002_p1, complete sequence
NC_017141.1	Bacillus megaterium WSH-002 plasmid WSH-002_p3, complete sequence
NC_017143.1	Acetobacter pasteurianus IFO 3283-07 plasmid pAPA07-010 DNA, complete genome
NC_017144.1	Acetobacter pasteurianus IFO 3283-07 plasmid pAPA07-050 DNA, complete genome
NC_017148.1	Acetobacter pasteurianus IFO 3283-26 plasmid pAPA26-050 DNA, complete genome
NC_017152.1	Acetobacter pasteurianus IFO 3283-01-42C plasmid pAPA42C_060 DNA, complete genome
NC_017153.1	Yersinia pestis D106004 plasmid pCD1, complete sequence
NC_017155.1	Yersinia pestis D106004 plasmid pMT1, complete sequence
NC_017156.1	Yersinia pestis D106004 plasmid pPCY1, complete sequence
NC_017157.1	Yersinia pestis D182038 plasmid pCD1, complete sequence
NC_017158.1	Yersinia pestis D182038 plasmid pMT1, complete sequence
NC_017159.1	Yersinia pestis D182038 plasmid pPCP1, complete sequence
NC_017164.1	Acinetobacter baumannii 1656-2 plasmid ABKp2, complete sequence
NC_017165.1	Acinetobacter baumannii TCDC-AB0715 plasmid p1ABTCDC0715, complete sequence
NC_017169.1	Yersinia pestis A1122 plasmid, complete sequence
NC_017170.1	Yersinia pestis A1122 plasmid, complete sequence
NC_017172.1	Acinetobacter baumannii MDR-ZJ06 plasmid pMDR-ZJ06, complete sequence
NC_017176.1	Clostridium difficile BI1 plasmid pCDBI1, complete sequence
NC_017180.1	Zymomonas mobilis subsp. mobilis ATCC 10988 plasmid pZMOB01, complete sequence
NC_017181.1	Zymomonas mobilis subsp. mobilis ATCC 10988 plasmid pZMOB03, complete sequence
NC_017182.1	Zymomonas mobilis subsp. mobilis ATCC 10988 plasmid pZMOB05, complete sequence
NC_017183.1	Zymomonas mobilis subsp. mobilis ATCC 10988 plasmid pZMOB02, complete sequence
NC_017184.1	Zymomonas mobilis subsp. mobilis ATCC 10988 plasmid pZMOB04, complete sequence
NC_017189.1	Bacillus amyloliquefaciens LL3 plasmid pMC1, complete sequence
NC_017193.1	Arcobacter sp. L plasmid pABL DNA, complete genome
NC_017197.1	Bacillus thuringiensis serovar cameroun plasmid pBMB2062-32, complete sequence
NC_017199.1	Bacillus thuringiensis serovar finitimus YBT-020 plasmid pBMB28, complete sequence
NC_017201.1	Bacillus thuringiensis serovar finitimus YBT-020 plasmid pBMB26, complete sequence
NC_017203.1	Bacillus thuringiensis serovar chinensis CT-43 plasmid pCT281, complete sequence
NC_017204.1	Bacillus thuringiensis serovar chinensis CT-43 plasmid pCT51, complete sequence
NC_017205.1	Bacillus thuringiensis serovar chinensis CT-43 plasmid pCT72, complete sequence
NC_017206.1	Bacillus thuringiensis serovar chinensis CT-43 plasmid pCT83, complete sequence
NC_017209.1	Bacillus thuringiensis serovar chinensis CT-43 plasmid pCT14, complete sequence
NC_017213.1	Bacillus thuringiensis serovar canadensis plasmid pBMB2062-4ac, complete sequence
NC_017222.1	Bifidobacterium longum subsp. longum KACC 91563 plasmid BLNIAS_P2, complete sequence
NC_017224.1	Borrelia afzelii PKo plasmid cp32-11, complete sequence
NC_017225.1	Borrelia afzelii PKo plasmid cp32-12, complete sequence
NC_017226.1	Borrelia afzelii PKo plasmid cp32-3, complete sequence
NC_017227.1	Borrelia afzelii PKo plasmid cp32-5, complete sequence
NC_017228.1	Borrelia afzelii PKo plasmid cp32-9, complete sequence
NC_017229.1	Borrelia afzelii PKo plasmid cp26, complete sequence
NC_017230.1	Borrelia afzelii PKo plasmid cp32-1, complete sequence
NC_017231.1	Borrelia afzelii PKo plasmid cp32-7, complete sequence
NC_017232.1	Borrelia afzelii PKo plasmid lp17, complete sequence
NC_017233.1	Borrelia afzelii PKo plasmid lp28-3, complete sequence
NC_017234.1	Borrelia afzelii PKo plasmid lp28-4, complete sequence
NC_017235.1	Borrelia afzelii PKo plasmid lp28-7, complete sequence
NC_017236.1	Borrelia afzelii PKo plasmid lp28-8, complete sequence
NC_017237.1	Borrelia afzelii PKo plasmid lp38, complete sequence
NC_017239.1	Borrelia afzelii PKo plasmid lp28-2, complete sequence
NC_017240.1	Borrelia afzelii PKo plasmid lp32-10, complete sequence
NC_017241.1	Borrelia afzelii PKo plasmid lp54, complete sequence
NC_017242.1	Brachyspira intermedia PWS/A plasmid pInt, complete sequence
NC_017257.1	Buchnera aphidicola str. Ak (Acyrthosiphon kondoi) plasmid pLeu, complete sequence
NC_017258.1	Buchnera aphidicola str. Ak (Acyrthosiphon kondoi) plasmid pTrp, complete sequence
NC_017260.1	Buchnera aphidicola str. Ua (Uroleucon ambrosiae) plasmid pTrp, complete sequence
NC_017261.1	Buchnera aphidicola str. Ua (Uroleucon ambrosiae) plasmid pLeu, complete sequence
NC_017263.1	Yersinia pestis biovar Medievalis str. Harbin 35 plasmid pCD, complete sequence
NC_017264.1	Yersinia pestis biovar Medievalis str. Harbin 35 plasmid pPCP, complete sequence
NC_017266.1	Yersinia pestis biovar Medievalis str. Harbin 35 plasmid pMT, complete sequence
NC_017273.1	Thermus thermophilus SG0.5JP17-16 plasmid pTHTHE1601, complete sequence
NC_017284.1	Campylobacter jejuni subsp. jejuni IA3902 plasmid pVir, complete sequence
NC_017286.1	Chlamydophila pneumoniae LPCoLN plasmid, complete sequence
NC_017288.1	Chlamydia psittaci 6BC plasmid pCps6BC, complete sequence
NC_017296.1	Clostridium acetobutylicum EA 2018 EA2018plasmid, complete sequence
NC_017298.1	Clostridium botulinum F str. 230613 plasmid pCBF, complete sequence
NC_017311.1	Desulfovibrio vulgaris RCH1 plasmid pDEVAL01, complete sequence
NC_017313.1	Enterococcus faecalis 62 plasmid EF62pB, complete sequence
NC_017315.1	Enterococcus faecalis 62 plasmid EF62pC, complete sequence
NC_017318.1	Edwardsiella tarda FL6-60 plasmid pFL6-60, complete sequence
NC_017320.1	Shigella flexneri 2002017 plasmid pSFxv_2, complete sequence
NC_017321.1	Shigella flexneri 2002017 plasmid pSFxv_4, complete sequence
NC_017323.1	Sinorhizobium meliloti BL225C plasmid pSINMEB02, complete sequence
NC_017326.1	Sinorhizobium meliloti SM11 plasmid pSmeSM11d, complete sequence
NC_017329.1	Shigella flexneri 2002017 plasmid pSFxv_3, complete sequence
NC_017330.1	Shigella flexneri 2002017 plasmid pSFxv_5, complete sequence
NC_017332.1	Staphylococcus aureus subsp. aureus TW20, plasmid pTW20_2
NC_017335.1	Staphylococcus aureus subsp. aureus ST398 pS0385-2 plasmid, isolate SO385
NC_017336.1	Staphylococcus aureus subsp. aureus ST398 pS0385-3 plasmid, isolate SO385
NC_017344.1	Staphylococcus aureus subsp. aureus ECT-R 2 plasmid pLUH02, complete sequence
NC_017345.1	Staphylococcus aureus subsp. aureus TCH60 plasmid, complete sequence
NC_017346.1	Staphylococcus aureus subsp. aureus ECT-R 2 plasmid pLUH01, complete sequence
NC_017348.1	Staphylococcus aureus subsp. aureus LGA251 plasmid pLGA251 complete sequence
NC_017350.1	Staphylococcus aureus subsp. aureus 11819-97 plasmid p11819-97, partial sequence
NC_017352.1	Staphylococcus aureus subsp. aureus TW20, plasmid pTW20_1
NC_017356.1	Helicobacter pylori Sat464 plasmid pHPSAT464, complete sequence
NC_017363.1	Helicobacter pylori Lithuania75 plasmid, complete sequence
NC_017364.1	Helicobacter pylori Gambia94/24 plasmid, complete sequence
NC_017369.1	Helicobacter pylori F30 plasmid pHPF30 DNA, complete genome
NC_017370.1	Helicobacter pylori F32 plasmid pHPF32 DNA, complete genome
NC_017373.1	Helicobacter pylori SouthAfrica7 plasmid, complete sequence
NC_017377.1	Helicobacter pylori Puno120 plasmid pHPPN120, complete sequence
NC_017380.1	Helicobacter pylori SNT49 plasmid pHPSNT, complete sequence
NC_017383.1	Helicobacter pylori v225d plasmid pHPv225d, complete sequence
NC_017385.1	Ketogulonigenium vulgarum WSH-001 plasmid 2, complete sequence
NC_017386.1	Ketogulonigenium vulgarum WSH-001 plasmid 1, complete sequence
NC_017388.1	Erwinia pyrifoliae DSM 12163 complete plasmid pEP3
NC_017389.1	Erwinia pyrifoliae DSM 12163 complete plasmid pEp5
NC_017391.1	Erwinia pyrifoliae DSM 12163 complete plasmid pEP2.6
NC_017392.1	Erwinia pyrifoliae DSM 12163 complete plasmid pEP36
NC_017393.1	Borrelia burgdorferi JD1 plasmid JD1 cp32-11, complete sequence
NC_017394.1	Borrelia burgdorferi JD1 plasmid JD1 cp32-1+5, complete sequence
NC_017395.1	Borrelia burgdorferi JD1 plasmid JD1 cp26, complete sequence
NC_017396.1	Borrelia burgdorferi JD1 plasmid JD1 cp32-12, complete sequence
NC_017397.1	Borrelia burgdorferi JD1 plasmid JD1 cp32-9, complete sequence
NC_017398.1	Borrelia burgdorferi N40 plasmid N40_cp32-5, complete sequence
NC_017399.1	Borrelia burgdorferi N40 plasmid N40_cp9, complete sequence
NC_017400.1	Borrelia burgdorferi N40 plasmid N40_cp32-4, complete sequence
NC_017401.1	Borrelia burgdorferi N40 plasmid N40_cp26, complete sequence
NC_017402.1	Borrelia burgdorferi N40 plasmid N40_cp32-9, complete sequence
NC_017404.1	Borrelia burgdorferi JD1 plasmid JD1 lp28-1, complete sequence
NC_017405.1	Borrelia burgdorferi JD1 plasmid JD1 lp28-3, complete sequence
NC_017406.1	Borrelia burgdorferi JD1 plasmid JD1 lp28-5, complete sequence
NC_017407.1	Borrelia burgdorferi JD1 plasmid JD1 lp28-4, complete sequence
NC_017408.1	Borrelia burgdorferi JD1 plasmid JD1 lp28-6, complete sequence
NC_017409.1	Borrelia burgdorferi JD1 plasmid JD1 lp25, complete sequence
NC_017410.1	Borrelia burgdorferi JD1 plasmid JD1 lp17, complete sequence
NC_017411.1	Borrelia burgdorferi JD1 plasmid JD1 lp36, complete sequence
NC_017412.1	Borrelia burgdorferi JD1 plasmid JD1 lp28-7, complete sequence
NC_017413.1	Borrelia burgdorferi JD1 plasmid JD1 lp38, complete sequence
NC_017414.1	Borrelia burgdorferi N40 plasmid N40_lp36, complete sequence
NC_017415.1	Borrelia burgdorferi N40 plasmid N40_lp28-5, complete sequence
NC_017416.1	Borrelia burgdorferi N40 plasmid N40_lp28-4, complete sequence
NC_017417.1	Borrelia burgdorferi N40 plasmid N40_lp17, complete sequence
NC_017419.1	Borrelia burgdorferi N40 plasmid N40_lp28-2, complete sequence
NC_017420.1	Borrelia burgdorferi N40 plasmid N40_lp25, complete sequence
NC_017421.1	Borrelia burgdorferi N40 plasmid N40_lp38, complete sequence
NC_017422.1	Borrelia burgdorferi N40 plasmid N40_cp32-7, complete sequence
NC_017423.1	Borrelia burgdorferi N40 plasmid N40_cp32-12, complete sequence
NC_017424.1	Borrelia burgdorferi N40 plasmid N40_cp32-10, complete sequence
NC_017425.1	Borrelia burgdorferi JD1 plasmid JD1 cp32-6, complete sequence
NC_017426.1	Borrelia burgdorferi JD1 plasmid JD1 cp32-8, complete sequence
NC_017427.1	Borrelia burgdorferi JD1 plasmid JD1 cp32-3, complete sequence
NC_017428.1	Borrelia burgdorferi JD1 plasmid JD1 cp32-10, complete sequence
NC_017433.1	Chlamydia trachomatis D-LC plasmid pCTDLC1, complete sequence
NC_017435.1	Chlamydia trachomatis D-EC plasmid pCTDEC1, complete sequence
NC_017438.1	Chlamydia trachomatis A2497 plasmid Plasmid0001, complete sequence
NC_017442.1	Erwinia sp. Ejp617 plasmid pJE01, complete sequence
NC_017443.1	Erwinia sp. Ejp617 plasmid pJE03, complete sequence
NC_017444.1	Erwinia sp. Ejp617 plasmid pJE05, complete sequence
NC_017446.1	Erwinia sp. Ejp617 plasmid pJE02, complete sequence
NC_017447.1	Erwinia sp. Ejp617 plasmid pJE04, complete sequence
NC_017457.1	Haloquadratum walsbyi C23 plasmid PL100 complete genome
[truncated: 861 more rows]

## Sheet: Non-transmissible, test set
Accession	Description
NC_001383.1	Stenotrophomonas maltophilia plasmid pNKH43, complete sequence
NC_012989.1	Methylobacterium extorquens str. DM4 plasmid p2METDI, complete genome
NC_020128.1	Lawsonia intracellularis N343 plasmid 1, complete sequence
NC_020129.1	Lawsonia intracellularis N343 plasmid 2, complete sequence
NC_020130.1	Lawsonia intracellularis N343 plasmid 3, complete sequence
NC_020208.1	Enterococcus faecium NRRL B-2354 plasmid pNB2354_1, complete sequence
NC_020240.1	Bacillus thuringiensis serovar kurstaki str. HD73 plasmid pAW63, complete sequence
NC_020242.1	Bacillus thuringiensis serovar kurstaki str. HD73 plasmid pHT8_2, complete sequence
NC_020249.1	Bacillus thuringiensis serovar kurstaki str. HD73 plasmid pHT73, complete sequence
NC_020250.1	Bacillus thuringiensis serovar kurstaki str. HD73 plasmid pHT11, complete sequence
NC_020261.1	Cronobacter sakazakii SP291 plasmid pSP291-2, complete sequence
NC_020262.1	Cronobacter sakazakii SP291 plasmid pSP291-3, complete sequence
NC_020263.1	Cronobacter sakazakii SP291 plasmid pSP291-1, complete sequence
NC_020292.1	Clostridium saccharoperbutylacetonicum N1-4(HMT) plasmid Csp_135p, complete sequence
NC_020306.1	Salmonella enterica subsp. enterica serovar Javiana str. CFSAN001992 plasmid pCFSAN001992_1, complete sequence
NC_020308.1	Salmonella enterica subsp. enterica serovar Javiana str. CFSAN001992 plasmid pCFSAN001992_2, complete sequence
NC_020379.1	Bacillus thuringiensis serovar thuringiensis str. IS5056 plasmid pIS56-15, complete sequence
NC_020380.1	Bacillus thuringiensis serovar thuringiensis str. IS5056 plasmid pIS56-16, complete sequence
NC_020381.1	Bacillus thuringiensis serovar thuringiensis str. IS5056 plasmid pIS56-39, complete sequence
NC_020382.1	Bacillus thuringiensis serovar thuringiensis str. IS5056 plasmid pIS56-68, complete sequence
NC_020383.1	Bacillus thuringiensis serovar thuringiensis str. IS5056 plasmid pIS56-85, complete sequence
NC_020384.1	Bacillus thuringiensis serovar thuringiensis str. IS5056 plasmid pIS56-285, complete sequence
NC_020385.1	Bacillus thuringiensis serovar thuringiensis str. IS5056 plasmid pIS56-328, complete sequence
NC_020391.1	Bacillus thuringiensis serovar thuringiensis str. IS5056 plasmid pIS56-11, complete sequence
NC_020392.1	Bacillus thuringiensis serovar thuringiensis str. IS5056 plasmid pIS56-63, complete sequence
NC_020394.1	Bacillus thuringiensis serovar thuringiensis str. IS5056 plasmid pIS56-233, complete sequence
NC_020523.1	Corynebacterium callunae DSM 20147 plasmid pCC1, complete sequence
NC_020543.1	Sphingomonas sp. MM-1 plasmid pISP2, complete sequence
NC_020553.1	Corynebacterium callunae DSM 20147 plasmid pCC2, complete sequence
NC_020560.1	Sinorhizobium meliloti 2011 plasmid pSymB, complete sequence
NC_020801.1	Xanthomonas axonopodis Xac29-1 plasmid pXAC33, complete sequence
NC_021060.1	Staphylococcus aureus M1 plasmid pSK67-M1, complete sequence
NC_021087.1	Enterobacter cloacae strain M15 plasmid, complete sequence
NC_021157.1	Salmonella enterica subsp. enterica serovar Typhimurium str. U288 plasmid pSTU288-3, complete sequence
NC_021158.1	Psychrobacter maritimus plasmid pKLH80, strain MR29-12, complete sequence
NC_021159.1	Aeromonas hydrophila plasmid pAhy2.5, complete sequence
NC_021187.1	Thermus sp. WG plasmid pWG13, complete sequence
NC_021188.1	Thermus sp. WG plasmid pWG16, complete sequence
NC_021207.1	Thermococcus prieurii plasmid pTP1, complete sequence
NC_021208.1	Thermococcus prieurii plasmid pTP2, complete sequence
NC_021210.1	Pseudomonas sp. GLE121 plasmid pGLE121P1, complete sequence
NC_021211.1	Pseudomonas sp. GLE121 plasmid pGLE121P2, complete sequence
NC_021226.2	Lactobacillus plantarum subsp. plantarum P-8 plasmid LBPp3, complete sequence
NC_021227.2	Lactobacillus plantarum subsp. plantarum P-8 plasmid LBPp5, complete sequence
NC_021228.1	Lactobacillus plantarum subsp. plantarum P-8 plasmid LBPp6, complete sequence
NC_021239.1	Paracoccus marcusii strain DSM 11574 plasmid pMARC2, complete sequence
NC_021278.1	Mycobacterium abscessus subsp. bolletii 50594 plasmid 1, complete sequence
NC_021279.1	Mycobacterium abscessus subsp. bolletii 50594 plasmid 2, complete sequence
NC_021289.1	Burkholderia sp. RPE64 plasmid p1 DNA, complete genome
NC_021292.1	Vibrio parahaemolyticus strain v110 plasmid, complete sequence
NC_021293.1	Cronobacter sakazakii strain ATCC 29544 plasmid pCSA2, complete sequence
NC_021295.1	Burkholderia sp. RPE64 plasmid p2 DNA, complete genome
NC_021357.1	Klebsiella pneumoniae plasmid pKP53IL genomic sequence
NC_021358.1	Klebsiella pneumoniae plasmid pKP53IL genomic sequence
NC_021359.1	Klebsiella pneumoniae plasmid pKP53IL genomic sequence
NC_021360.1	Klebsiella pneumoniae plasmid pKP53IL genomic sequence
NC_021363.1	Klebsiella pneumoniae plasmid pKP53IL genomic sequence
NC_021364.1	Klebsiella pneumoniae plasmid pKP53IL genomic sequence
NC_021365.1	Klebsiella pneumoniae plasmid pKP53IL genomic sequence
NC_021489.1	Acinetobacter baumannii plasmid pAB-NCGM253 DNA, complete sequence, strain: NCGM 253
NC_021493.1	Campylobacter jejuni strain S4-2 CC plasmid pTIW94, complete sequence
NC_021495.1	Lactobacillus reuteri I5007 plasmid pLRI03, complete sequence
NC_021496.1	Lactobacillus reuteri I5007 plasmid pLRI02, complete sequence
NC_021497.1	Lactobacillus reuteri I5007 plasmid pLRI05, complete sequence
NC_021498.1	Lactobacillus reuteri I5007 plasmid pLRI06, complete sequence
NC_021503.1	Lactobacillus reuteri I5007 plasmid pLRI01, complete sequence
NC_021504.1	Lactobacillus reuteri I5007 plasmid pLRI04, complete sequence
NC_021515.1	Lactobacillus plantarum 16 plasmid Lp16A, complete sequence
NC_021519.1	Lactobacillus plantarum 16 plasmid Lp16H, complete sequence
NC_021520.1	Lactobacillus plantarum 16 plasmid Lp16L, complete sequence
NC_021525.1	Lactobacillus plantarum 16 plasmid Lp16B, complete sequence
NC_021526.1	Lactobacillus plantarum 16 plasmid Lp16D, complete sequence
NC_021527.1	Lactobacillus plantarum 16 plasmid Lp16G, complete sequence
NC_021528.1	Lactobacillus plantarum 16 plasmid Lp16I, complete sequence
NC_021572.1	Lactobacillus paracasei plasmid pLP5401, complete sequence
NC_021573.1	Lactobacillus paracasei plasmid pLP5402, complete sequence
NC_021574.1	Lactobacillus paracasei plasmid pLP5403, complete sequence
NC_021575.1	Anabaena variabilis ATCC 29413 plasmid D, complete sequence
NC_021657.1	Staphylococcus aureus plasmid pBmb9393, complete sequence
NC_021662.1	Psychrobacter sp. G plasmid PsyG_4, complete sequence
NC_021668.1	Psychrobacter sp. G plasmid PsyG_26, complete sequence
NC_021669.1	Psychrobacter sp. G plasmid PsyG_3, complete sequence
NC_021722.1	Lactobacillus paracasei strain LOCK919 plasmid pLOCK919, complete sequence
NC_021737.1	Clostridium chauvoei, plasmid pcchauvoei, strain JF4335 complete sequence
NC_021742.1	Serratia liquefaciens ATCC 27592 plasmid, complete sequence
NC_021809.1	Bacillus subtilis subsp. subtilis str. NCIB 3610 plasmid pBS32, complete sequence
NC_021816.1	Salmonella enterica subsp. enterica serovar Typhimurium var. 5- str. CFSAN001921 plasmid unnamed, complete sequence
NC_021819.1	Salmonella enterica subsp. enterica Serovar Cubana str. CFSAN002050 plasmid, complete sequence
NC_021828.1	Listeria monocytogenes strain R2-502 plasmid, complete sequence
NC_021832.1	Spiroplasma taiwanense CT-1 plasmid, complete sequence
NC_021841.1	Salmonella enterica subsp. enterica serovar Heidelberg str. 41578 plasmid pSEEH1578_02, complete sequence
NC_021843.1	Salmonella enterica subsp. enterica serovar Typhimurium var. 5- str. CFSAN001921 plasmid unnamed, complete sequence
NC_021869.1	Salmonella enterica subsp. enterica serovar Heidelberg str. 41578 plasmid pSEEH1578_03, complete sequence
NC_021903.1	Lactobacillus plantarum ZJ316 plasmid pLP-ZJ101, complete sequence
NC_021906.1	Rhizobium etli bv. mimosae str. Mim1 plasmid pRetMIM1a, complete sequence
NC_021907.1	Rhizobium etli bv. mimosae str. Mim1 plasmid pRetMIM1b, complete sequence
NC_021908.1	Rhizobium etli bv. mimosae str. Mim1 plasmid pRetMIM1d, complete sequence
NC_021910.1	Rhizobium etli bv. mimosae str. Mim1 plasmid pRetNIM1c, complete sequence
NC_021913.1	Halorhabdus tiamatea SARL4B plasmid pHTIA complete sequence
NC_021927.1	Salmonella enterica subsp. enterica serovar Enteritidis strain S1744 plasmid pJ, complete sequence
NC_021976.1	Acetobacter pasteurianus 386B plasmid Apa386Bp1, complete sequence
NC_021977.1	Acetobacter pasteurianus 386B plasmid Apa386Bp4, complete sequence
NC_021979.1	Acetobacter pasteurianus 386B plasmid Apa386Bp7, complete sequence
NC_021980.1	Escherichia coli plasmid pEC386IL genomic sequence
NC_021981.1	Escherichia coli plasmid pEC386IL genomic sequence
NC_021982.1	Escherichia coli plasmid pEC386IL genomic sequence
NC_021983.1	Escherichia coli plasmid pEC386IL genomic sequence
NC_021987.1	Enterococcus faecium Aus0085 plasmid p1, complete sequence
NC_021988.1	Enterococcus faecium Aus0085 plasmid p3, complete sequence
NC_021989.1	Enterococcus faecium Aus0085 plasmid p4, complete sequence
NC_021990.1	Enterococcus faecium Aus0085 plasmid p6, complete sequence
NC_021992.1	Acetobacter pasteurianus 386B plasmid Apa386Bp3, complete sequence
NC_021993.1	Acetobacter pasteurianus 386B plasmid Apa386Bp5, complete sequence
NC_021995.1	Enterococcus faecium Aus0085 plasmid p2, complete sequence
NC_021996.1	Enterococcus faecium Aus0085 plasmid p5, complete sequence
NC_021998.1	Escherichia coli plasmid pEC386IL genomic sequence
NC_021999.1	Escherichia coli plasmid pEC386IL genomic sequence
NC_022042.1	Paracoccus aminophilus JCM 7686 plasmid pAMI1, complete sequence
NC_022043.1	Paracoccus aminophilus JCM 7686 plasmid pAMI5, complete sequence
NC_022044.1	Paracoccus aminophilus JCM 7686 plasmid pAMI6, complete sequence
NC_022045.1	Listeria monocytogenes strain N1-011A plasmid, complete sequence
NC_022046.1	Listeria monocytogenes strain J1776 plasmid, complete sequence
NC_022047.1	Listeria monocytogenes strain J1817 plasmid, complete sequence
NC_022049.1	Paracoccus aminophilus JCM 7686 plasmid pAMI4, complete sequence
NC_022051.1	Listeria monocytogenes strain J1926 plasmid, complete sequence
NC_022074.1	Acetobacter aceti strain CCM 3610 plasmid pAG20, complete sequence
NC_022076.1	Streptococcus pyogenes strain A996 plasmid pA996, complete sequence
NC_022077.1	Streptococcus pyogenes strain A852 plasmid pA852, complete sequence
NC_022092.1	Geobacillus genomosp. 3 strain JF8 plasmid pBt40, complete sequence
NC_022225.1	Vibrio anguillarum M3 plasmid unnamed, complete sequence
NC_022243.1	Neisseria gonorrhoeae MS11 plasmid, complete sequence
NC_022345.1	Pseudomonas aeruginosa strain ST1006 plasmid pPA-2, complete sequence
NC_022348.1	Campylobacter coli CVM N29710 plasmid pN29710-2, complete sequence
NC_022367.1	Haemophilus parasuis plasmid pTetHS016, complete sequence
NC_022436.1	Desulfovibrio gigas DSM 1382 = ATCC 19364 plasmid sequence
NC_022527.1	Thermococcus nautilus strain 30-1 plasmid pTN3, complete sequence
NC_022539.1	Xanthomonas fuscans subsp. fuscans str. 4834-R, plasmid pla, complete genome
NC_022540.1	Xanthomonas fuscans subsp. fuscans str. 4834-R, plasmid plb, complete genome
NC_022551.1	Blattabacterium sp. (Nauphoeta cinerea) plasmid, complete sequence
NC_022587.1	Lactococcus lactis subsp. lactis KLDS 4.0325 plasmid 1, complete sequence
NC_022590.1	Brevibacterium sp. Ap13 plasmid pAP13, complete sequence
NC_022599.1	Micrococcus sp. V7 plasmid pLMV7, complete sequence
NC_022601.1	Carnobacterium inhibens subsp. gilichinskyi strain WN1359 plasmid pWNCR12, complete sequence
NC_022602.1	Carnobacterium inhibens subsp. gilichinskyi strain WN1359 plasmid pWNCR47, complete sequence
NC_022605.1	Staphylococcus aureus subsp. aureus Z172 plasmid pZ172_2, complete sequence
NC_022607.1	Carnobacterium inhibens subsp. gilichinskyi strain WN1359 plasmid pWNCR15, complete sequence
NC_022608.1	Carnobacterium inhibens subsp. gilichinskyi strain WN1359 plasmid pWNCR9, complete sequence
NC_022610.1	Staphylococcus aureus subsp. aureus Z172 plasmid pZ172_1, complete sequence
NC_022654.1	Mycobacterium kansasii ATCC 12478 plasmid pMK12478, complete sequence
NC_022661.1	Escherichia coli JJ1886 plasmid pJJ1886_1, complete sequence
NC_022662.1	Escherichia coli JJ1886 plasmid pJJ1886_3, complete sequence
NC_022778.1	Clostridium tetani 12124569, plasmid p12124569, complete sequence
NC_022782.1	Bacillus toyonensis BCT-7112 plasmid pBCT77, complete sequence
NC_022783.1	Bacillus toyonensis BCT-7112 plasmid pBCT8, complete sequence
NC_022874.1	Bacillus thuringiensis YBT-1518 plasmid pBMB0229, complete sequence
NC_022875.1	Bacillus thuringiensis YBT-1518 plasmid pBMB0230, complete sequence
NC_022876.1	Bacillus thuringiensis YBT-1518 plasmid pBMB0231, complete sequence
NC_022877.1	Bacillus thuringiensis YBT-1518 plasmid pBMB0232, complete sequence
NC_022879.1	Enterococcus mundtii QU 25 plasmid pQY182 DNA, complete genome
NC_022880.1	Enterococcus mundtii QU 25 plasmid pQY039 DNA, complete genome
NC_022881.1	Enterococcus mundtii QU 25 plasmid pQY003 DNA, complete genome
NC_022882.1	Bacillus thuringiensis YBT-1518 plasmid pBMB0233, complete sequence
NC_022883.1	Enterococcus mundtii QU 25 plasmid pQY082 DNA, complete genome
NC_022884.1	Enterococcus mundtii QU 25 plasmid pQY024 DNA, complete genome
NC_022901.1	Zymomonas mobilis subsp. mobilis str. CP4 = NRRL B-14023 plasmid, complete sequence
NC_022902.1	Zymomonas mobilis subsp. mobilis str. CP4 = NRRL B-14023 plasmid, complete sequence
NC_022903.1	Zymomonas mobilis subsp. mobilis str. CP4 = NRRL B-14023 plasmid, complete sequence
NC_022910.1	Zymomonas mobilis subsp. mobilis str. CP4 = NRRL B-14023 plasmid, complete sequence
NC_022913.1	Zymomonas mobilis subsp. mobilis str. CP4 = NRRL B-14023 plasmid, complete sequence
NC_023011.1	Haloarcula hispanica N601 plasmid pHH126, complete sequence
NC_023012.1	Haloarcula hispanica N601 plasmid pHH406, complete sequence
NC_023024.1	Cronobacter malonaticus strain CMCC45402 plasmid p1, complete sequence
NC_023025.1	Cronobacter malonaticus strain CMCC45402 plasmid p2, complete sequence
NC_023026.1	Francisella novicida strain PA10-7858 plasmid pFNPA10, complete sequence
NC_023031.1	Acinetobacter baumannii ZW85-1 plasmid ZW85p2, complete sequence
NC_023055.1	Erwinia amylovora LA635 plasmid LA635P1 complete sequence
NC_023056.1	Erwinia amylovora LA637 plasmid LA637P1, complete sequence
NC_023057.1	Chlamydia trachomatis C/TW-3 plasmid unnamed, complete sequence
NC_023059.1	Exiguobacterium sp. S3-2 plasmid pMC5, complete sequence
NC_023067.1	Streptomyces sp. F2 plasmid pFP3, complete sequence
NC_023068.1	Streptomyces sp. F11 plasmid pFP12, complete sequence
NC_023070.1	Exiguobacterium sp. S3-2 plasmid pMC4, complete sequence
NC_023071.1	Erwinia amylovora LA636 plasmid LA636P1, complete sequence
NC_023136.1	Leisingera methylohalidivorans DSM 14336 strain MB2, DSM 14336 plasmid unnamed, complete sequence
NC_023138.1	Phaeobacter gallaeciensis DSM 26640 plasmid pGal_A255, complete sequence
NC_023139.1	Phaeobacter gallaeciensis DSM 26640 plasmid pGal_C110, complete sequence
NC_023140.1	Phaeobacter gallaeciensis DSM 26640 plasmid pGal_D78, complete sequence
NC_023142.1	Phaeobacter gallaeciensis DSM 26640 plasmid pGal_F69, complete sequence
NC_023143.1	Phaeobacter gallaeciensis DSM 26640 plasmid pGal_G40, complete sequence
NC_023144.1	Rhodococcus pyridinivorans SB3094 plasmid, complete sequence
NC_023145.1	Rhodococcus pyridinivorans SB3094 plasmid, complete sequence
NC_023147.1	Paenibacillus larvae subsp. larvae DSM 25430 plasmid pPLA2_10, complete sequence
NC_023152.1	Thermotoga sp. RQ7 plasmid pRQ7, complete sequence
NC_023278.1	Staphylococcus aureus strain SA268 plasmid pSA268, complete sequence
NC_023282.1	Streptomyces sp. FR1 plasmid pFRL2, complete sequence
NC_023283.1	Streptomyces sp. FR1 plasmid pFRL3, complete sequence
NC_023284.1	Streptomyces sp. F2 plasmid pFRL4, complete sequence
NC_023285.1	Streptomyces sp. F8 plasmid pFRL5, complete sequence
NC_023286.1	Streptomyces sp. F12 plasmid pFRL6, complete sequence
NC_023287.1	Exiguobacterium sp. S3-2 plasmid pMC1, complete sequence
NC_023288.1	Exiguobacterium sp. S3-2 plasmid pMC2, complete sequence
NC_023314.1	Klebsiella pneumoniae plasmid pKPS30, complete sequence
NC_023316.1	Streptomyces sp. 14R-10 plasmid pZL1, complete sequence
NC_023317.1	Proteus mirabilis plasmid pRS12-11, complete sequence
NC_023318.1	Proteus vulgaris plasmid pRS12-78, complete sequence
NC_023319.1	Proteus mirabilis plasmid pRS12-104, complete sequence
NC_023320.1	Proteus mirabilis plasmid pRS12-189, complete sequence
NC_023321.1	Proteus mirabilis plasmid pLRB12-304, complete sequence
NC_023323.1	Escherichia coli ACN001 plasmid pACN001-A, complete sequence
NC_023324.1	Escherichia coli ACN001 plasmid pACN001-C, complete sequence
NC_023327.1	Escherichia coli ACN001 plasmid pACN001-B, complete sequence
NC_023328.1	Escherichia coli ACN001 plasmid pACN001-E, complete sequence
NC_023330.1	Klebsiella pneumoniae strain KPS77 plasmid pKPS77, complete sequence
NC_023901.1	Morganella morganii plasmid pM60, complete sequence
NC_023913.1	Enterococcus faecalis strain CPPF5 plasmid pCPPF5, complete sequence
NC_023916.1	Escherichia coli H89 plasmid pECOH89, complete sequence
NC_023917.1	Clostridium perfringens plasmid pCP-OS1 DNA, complete sequence, strain: OS1
NC_023918.1	Clostridium perfringens plasmid pCP-TS1 DNA, complete sequence, strain: TS1
NZ_AHAU01000167.1	Escherichia coli O104:H4 str. E92/11 plasmid pE9211p3, whole genome shotgun sequence
NZ_AOSX01000021.1	Clostridium botulinum Af84 plasmid pCLQ, whole genome shotgun sequence
NZ_APAS01000019.1	Bacillus stratosphericus LAMA 585 plasmid pBSt1, whole genome shotgun sequence
NZ_ASWX01000006.1	Enterococcus faecalis 10244 plasmid pEF10244 contig00006, whole genome shotgun sequence
NZ_ASXA01000016.1	Streptococcus oralis subsp. tigurinus 2426 plasmid pST2426, whole genome shotgun sequence
NZ_AUPS01000027.1	Staphylococcus aureus S1 plasmid pS1a contig027, whole genome shotgun sequence, complete sequence
NZ_AUPS01000028.1	Staphylococcus aureus S1 plasmid pS1b, whole genome shotgun sequence
NZ_AUPS01000033.1	Staphylococcus aureus S1 plasmid pS1d, whole genome shotgun sequence
NZ_AUPS01000034.1	Staphylococcus aureus S1 plasmid pS1e, whole genome shotgun sequence
NZ_AUPU01000021.1	Staphylococcus aureus S123 plasmid pS123a, whole genome shotgun sequence
NZ_AUPU01000024.1	Staphylococcus aureus S123 plasmid pS123b, whole genome shotgun sequence
NZ_AUPW01000021.1	Staphylococcus aureus S94 plasmid pS94a, whole genome shotgun sequence
NZ_AVAB01000110.1	Lactobacillus fermentum MTCC 8711 plasmid pLF01, complete sequence, whole genome shotgun sequence
NZ_AVAB01000111.1	Lactobacillus fermentum MTCC 8711 plasmid pLF02, complete sequence, whole genome shotgun sequence
NZ_AVAB01000113.1	Lactobacillus fermentum MTCC 8711 plasmid pLF04, complete sequence, whole genome shotgun sequence
NZ_AVAB01000116.1	Lactobacillus fermentum MTCC 8711 plasmid pLF07, complete sequence, whole genome shotgun sequence
NZ_AWFJ01000135.1	Escherichia coli 95JB1 plasmid pO111_5, whole genome shotgun sequence
NZ_AZNS01000034.1	Campylobacter jejuni subsp. jejuni 81-176-UMCW7 plasmid pVir, whole genome shotgun sequence
NZ_AZNT01000024.1	Campylobacter jejuni subsp. jejuni 81-176-DRH212 plasmid pVir, whole genome shotgun sequence, complete sequence
NZ_BAWN01000094.1	Serpentinomonas raichei strain H1 map unlocalized plasmid pSRH1, whole genome shotgun sequence
NZ_CM001987.1	Pseudomonas syringae pv. syringae SM plasmid pSM1, whole genome shotgun sequence
NZ_CM002178.1	Rhodococcus aetherivorans strain BCP1 plasmid pBMC1 scaffold00002, whole genome shotgun sequence
NZ_CM002179.1	Rhodococcus aetherivorans strain BCP1 plasmid pBMC2 scaffold00003, whole genome shotgun sequence
NZ_CM002263.1	Xanthomonas euvesicatoria pv. alfalfae CFBP 3836 plasmid unnamed2, whole genome shotgun sequence
NZ_CM002270.1	Xanthomonas citri pv. glycines CFBP 2526 plasmid unnamed2, whole genome shotgun sequence
NZ_CM002272.1	Streptomyces sp. GBA 94-10 plasmid pGBA1 scaffold00002, whole genome shotgun sequence
NZ_CM002274.1	Streptomyces sp. PVA 94-07 plasmid pPVA1 scaffold00002, whole genome shotgun sequence
NZ_CM002275.1	Streptomyces sp. PVA 94-07 plasmid pPVA2 scaffold00003, whole genome shotgun sequence
NZ_CM002281.1	Streptomyces niveus NCIMB 11891 plasmid pSniv1 scaffold00002, whole genome shotgun sequence
NZ_CM002282.1	Streptomyces niveus NCIMB 11891 plasmid pSniv2 scaffold00003, whole genome shotgun sequence
NZ_CM002283.1	Streptomyces niveus NCIMB 11891 plasmid pSniv3 scaffold00004, whole genome shotgun sequence
NZ_CM002284.1	Streptomyces niveus NCIMB 11891 plasmid pSniv4 scaffold00005, whole genome shotgun sequence
NZ_CM002286.1	Streptomyces roseochromogenus subsp. oscitans DS 12.976 plasmid pSros1 scaffold00002, whole genome shotgun sequence
NZ_CM002756.1	Ralstonia solanacearum Rs-10-244 plasmid unnamed1, whole genome shotgun sequence
NZ_CM002758.1	Ralstonia solanacearum Rs-09-161 plasmid unnamed1, whole genome shotgun sequence
NZ_CP007256.1	Rhodococcus erythropolis R138 plasmid pCRE138, complete sequence
NZ_CP007257.1	Rhodococcus erythropolis R138 plasmid pLRE138, complete sequence
